# Supplementary material for: Effect of Farming System on Grain Composition and Immunogenic Potential of Ancient and Modern Durum Wheat Varieties
Source: Foods. 2026 Mar 24;15(7):1121. doi: 10.3390/foods15071121 (PMC13073348; doi:10.3390/foods15071121)
Supplement: Supplementary file 1 [file foods-15-01121-s001.zip]

Archive with 1 entries (1 files):
- foods-4175140-supplementary.xlsx
