# Supplementary material for: Effect of Farming System on Grain Composition and Immunogenic Potential of Ancient and Modern Durum Wheat Varieties
Source: Foods. 2026 Mar 24;15(7):1121. doi: 10.3390/foods15071121 (PMC13073348; doi:10.3390/foods15071121)
Supplement: Supplementary file 1 [file foods-15-01121-s001.zip › foods-4175140-supplementary.xlsx]

## Sheet: Table S1.Peptides in ChiliC
Sequence Chili C1	Epitope	Results (Present/Absent)	Epitopes_Presents	Peptide_with_epitope	Number of epitopes contained in a peptide	# PSMs	PSM_immuno	% of immunogenic peptides	% of immunogenic abundance
QPFPQPQQPQQSFPQQQPSLIQQSLQQ	FPLQPQQPFP	Absent		No	0	1	2841	8.34835	17.4113
QQPQQPFPQQP	IPQQPQQPFP	Absent		No	0	2
QTFPQQPQLPFPQQPQQPF	KVPIPN	Absent		No	0	10
QTFPQQPQLPFPQQPQQP	LGQQQPFPPQQPYPQPQPF	Present	LGQQQPFPPQQPYPQPQPF	No	0	14		0.0834835	0.174113
QTFPQQPQLPFPQQPQ	LPGCRK	Absent		No	0	21
QTFPQQPQLPFPQ	LQCVGS	Absent		No	0	25
QPQPFPPQLPYPQPQSFPPQQ	LQPQQPFPQQ	Present	LQPQQPFPQQ	No	0	11
QTFPQQPQLPFP	PQQPFPQPQQ	Present	PQQPFPQPQQ	No	0	8
QQPQQPFPQQPQ	PQQPFPQQPQ	Present	PQQPFPQQPQ	No	0	4		Chili conventional 1
QTFPQQPQLPFPQQPQQPFPQ	PQQPQQPFPQ	Present	PQQPQQPFPQ	No	0	14		Total number of peptides	1665
QTFPQQPQLP	PSGDRA	Absent		No	0	15		Total number of immunogenic peptides (Yes in column E)	139
QPQPFPPQLPYPQPQS	PYPP	Absent		No	0	38		Total sum of #PSMs	16317
QPQPFPPQLPYPQP	QPQQPFPQPQ	Present	QPQQPFPQPQ	No	0	28		PSM_immuno	2841
QPQPFPPQLPYP	QPQQSFPQQQ	Present	QPQQSFPQQQ	No	0	3		% of immunogenic peptides	8.34835
QPQPFLPQLPYPQPQSFPPQQ	QQFHQQQ	Absent		No	0	2		% of immunogenic abundance	17.4113
PQQPFPQTQQPQQPFPQQP	QQFPQQQ	Absent		No	0	48
QPQPFLPQLPYPQPQ	QQIPQQQ	Absent		No	0	2
QTFPHQPQ	QQLPQQQ	Absent		Yes	1	41
PQQPPFS	QQPPQQ	Absent		No	0	38
PQQPFPQTQQPQQLFPQSQQPQ	QQPQQPFPLQ	Absent		No	0	3
PQQPFPQSKQPQQPFPQP	QQPQQSFPQQ	Present	QQPQQSFPQQ	No	0	18
PQQPFPQSKQPQQPFP	QQQPP	Present	QQQPP	No	0	3
QPQPFPSQQPYLQLQPFLQPQLPYSQPQ	QQSPEQQ	Absent		No	0	1
QQPQQPFPQPQQQFPQP	QQSPQQQ	Absent		No	0	1
QQPQQPFPQPQQQFPQPQ	QQYPQQQ	Absent		No	0	32
PQQPFPQPQQQFPQPQQPQQSFPQQQQPAIQSFLQ	QSPEQQQ	Absent		No	0	1
PQQPFPQPQQQLPQPQQP	QTQQPQQPFP	Present	QTQQPQQPFP	No	0	10
QQPQQPFPQPQQQFPQPQQP	SFQQPQQQYP	Absent		No	0	13
QQPQQPFPQPQQQFPQPQQPQ	YQQYPQQ	Absent		No	0	5
PQQPFPQPQQTFPQQPQLPFPQ	AQGQQPGQGQQGQQ	Absent		No	0	2
QPQPFPSQQPYLQLQPFPQPQP	ESGQGQQPGQWQQP	Absent		No	0	3
PQQPFPQPQQTFPQQPQLPFPQQPQQ	GQGQQAQQPGQGQQ	Absent		No	0	1
QPQPFPSQQPYLQLQPFPQ	GQGQQGQQPGQGQQ	Present	GQGQQGQQPGQGQQ	No	0	5
PQQPFPQQP	GQGQQPGQGQQGQQ	Present	GQGQQPGQGQQGQQ	Yes	3	30
PQQPFPQQPQ	GQGQQPGQLQQPAQ	Absent		Yes	2	4
PQQPFPQQPQQP	GQGQQPGQWQQPGQ	Present	GQGQQPGQWQQPGQ	No	0	19
PQQPFPQQPQQPF	GQHGQQPGQGQQGQ	Absent		No	0	5
PQQPFPQQPQQPFP	GQQGQQPGQGQQPG	Present	GQQGQQPGQGQQPG	No	0	8
PQQPFPQQPQQPFPQ	GQQGQQVGQGQQAQ	Absent		No	0	20
QTQQPQQPFPQPQ	GQQPGQAQQGQQPG	Absent		No	0	1
PQQPFPQQPQQPFPQTQQPQQPFPQLQQPQQP	GQQPGQGQPGYYPT	Present	GQQPGQGQPGYYPT	No	0	1
QTFPQQPQLPFPQQPQQPFPQPQ	GQQPGQGQQGQQPG	Present	GQQPGQGQQGQQPG	No	0	16
QQPQQPFPQQPQQP	PGQGQQGQQPGQGQ	Present	PGQGQQGQQPGQGQ	No	0	13
PQQPQLPFPQ	PGQGQQPGQGQQGY	Absent		No	0	40
PQQPQLPFPQQP	PGQWQQPGQGQPGY	Absent		No	0	62
PQQPQLPFPQQPQ	PQQPGQGQQPGQLQ	Absent		No	0	25
PQQPQQPFP	PTSPQQPGQGQQPG	Present	PTSPQQPGQGQQPG	Yes	2	18
PQQPQQPFPQ	PTSPQQSGQGQQPG	Absent		Yes	1	16
PQQPQQPFPQP	PTSPQQSGQGQQPGQGQQ	Absent		No	0	20
PQQPQQPFPQPQ	QGQQGQQLGQGQQG	Absent		No	0	35
QPQLPFPQQPQQPFPQPQQP	QGQQGQQPGQGQPG	Present	QGQQGQQPGQGQPG	No	0	12
PQQPQQPFPQPQQP	QGQQGQQPGQGQQG	Present	QGQQGQQPGQGQQG	No	0	6
PQQPQQPFPQPQQPQ	QGQQPGQGQHGQQP	Absent		No	0	13
PQQPQQPFPQPQQPQQP	QGQQPGQGQQGQQP	Present	QGQQPGQGQQGQQP	No	0	26
PQQPQQPFPQPQQPQQPF	QGQQPGQGQQPGQG	Present	QGQQPGQGQQPGQG	No	0	3
PQQPQQPFPQPQQPQQPFPQ	QGQQSGQGQQGYYS	Absent		No	0	25
QPQLPFPQQPQQPFPQPQ	QPAQGQQGQQPGQA	Absent		No	0	14
QPQLPFPQQPQQPFPQP	QPAQGQQPGQGQQG	Absent		No	0	5
QPQLPFPQQPQQPFPQ	QPGQGQQGQQPGQG	Present	QPGQGQQGQQPGQG	No	0	12
QPQLPFPQQPQQPFP	QPGQGQQPGQGQPG	Present	QPGQGQQPGQGQPG	No	0	6
QPQLPFPQQPQQPF	QPGQGQQPGQWQQS	Absent		No	0	10
QPQLPFPQQPQQP	QQGQQLGQGQQGQQ	Absent		No	0	37
QPQLPFPQQPQ	QQGQQPGQGQPGYY	Present	QQGQQPGQGQPGYY	No	0	12
QPQLPFPQQP	QQGQQPGQGQQPGQ	Present	QQGQQPGQGQQPGQ	No	0	26
PQQPQQPFPQTQQPQQPFPQ	QQPAQGQQGQQPGQ	Absent		No	0	2
PQQPQQPFLQPQQPFPQQPQQPFPQ	QQPGQ	Present	QQPGQ	No	0	6
PQQPFPQPQQQFPQPQQPQ	QQPGQGQQ	Present	QQPGQGQQ	No	0	7
PQQPQQPFLQPQQPFPQQPQQPFP	QQPGQGQQGQQPGQ	Present	QQPGQGQQGQQPGQ	No	0	15
QPQLPFPQQPQQPFPQPQQPQ	QQPGQGQQPGQGQQ	Present	QQPGQGQQPGQGQQ	No	0	6
PQQPQLPFPQQPQQP	QQPGQLQQPAQGQQ	Present	QQPGQLQQPAQGQQ	No	0	80
PQQPQLPFPQQPQQPF	QQSGQGQ	Present	QQSGQGQ	No	0	8
PQQPQLPFPQQPQQPFP	QQSGQGQQPGQLQQ	Absent		No	0	17
PQQPQLPFPQQPQQPFPQ	QSQQPGQGQQGQQV	Absent		No	0	9
PQQPQLPFPQQPQQPFPQPQ	SAQGQKGQQPGQGQ	Absent		No	0	42
PQQPQLPFPQQPQQPFPQPQQ	SGYYPTSPQQPGQG	Absent		No	0	7
PQQPQLPFPQQPQQPFPQPQQP	SPQQSGQGQPGYYP	Absent		No	0	17
PQQPQLPFPQQPQQPFPQPQQPQ	TSLQQTGQGQQSGQ	Absent		No	0	21
PQQPQLPFPQQPQQPFPQPQQPQQP	TSSQQPTQSQQPGQ	Absent		No	0	14
PQQPQLPFPQQPQQPFPQPQQPQQPF	YPTSPQQPGQWQQP	Absent		No	0	8
PQQPQLPFPQQPQQPFPQPQQPQQPFP	YYPTSPQESGQGQQ	Absent		No	0	6
PQQPQLPFPQQPQQPFPQPQQPQQPFPQ	EQFPQQQQFP	Absent		No	0	8
QPQLPFPQQPQQPFPQPQQPQQPFPQ	FAQPQQLFPE	Absent		No	0	6
QPQLPFPQQPQQPFPQPQQPQQPFP	FHQQQLPQQQ	Absent		No	0	6
QPQLPFPQQPQQPFPQPQQPQQP	FPQQPQQPFP	Present	FPQQPQQPFP	No	0	10
QSQQPQQPFPQPQ	FPQQQFPQQQ	Absent		No	0	4
PQQPQQPFLQPQQP	FPTPQQQFPE	Absent		No	0	2
PQQPQQPFLQPQQPF	IQPQQPFPQQ	Absent		No	0	3
PQQPQQPFLQPQQPFPQ	LALQTLPAMC	Absent		No	0	2
PQQPQQPFLQPQQPFPQQPQQP	LAQIPQQLQC	Absent		No	0	4
QPQLPFPQ	LPQQQIPQQP	Absent		No	0	70
QPQPQPQPQ	LQIPEQSQCQ	Absent		No	0	4
QQPQQPFPQPQQQFPQ	LQQQLVPQLQ	Absent		No	0	4
QPQQPFPQPQQPQQ	NPSNKELQSP	Absent		No	0	6
PQPQPFPPQ	PAMCNVYIPP	Absent		No	0	35
PQPQPFPPQLP	PELQQPIPQQ	Absent		No	0	63
PQPQPFPPQLPYP	PEQQQFPQQQ	Absent		No	0	14
PQPQPFPPQLPYPQ	PFLQPQQPFP	Present	PFLQPQQPFP	No	0	8
QPQQPFPQPQQPQ	PFPQPQQPFP	Absent		No	0	33
PQPQPFPPQLPYPQPPPFSPQ	PLQPQQPFPQ	Absent		No	0	6
PQPQPFPPQLPYPQPQ	PLVQQQQFPG	Present	PLVQQQQFPG	No	0	103
PQPQPFLPQLPYPQPQS	PQLPFPQQSE	Absent		No	0	29
PQPQPFPPQLPYPQTQPFPPQQP	PQPQLPFPQQ	Absent		No	0	1
QPQQPFPQPQQP	PQQLPQQQIP	Absent		No	0	12
RQPFPQQPQQP	PQQPFPQLQQ	Present	PQQPFPQLQQ	No	0	2
QPQQPFPQPQ	PQQPFPQTQQ	Present	PQQPFPQTQQ	Yes	1	30
QPQQPFPQLQQPQQPFPQP	PQQSPEQQQF	Absent		No	0	3
PQPQQPQQP	PRPQQSPEQQ	Absent		No	0	6
PQPQQPQQPFLQPQQPFPQQP	QEQKQQLQQQ	Absent		No	0	5
PQPQQPQQPFLQPQQPFPQQPQQPFP	QEQVPLVQQQ	Present	QEQVPLVQQQ	No	0	1
PQPQQPQQPFLQPQQPFPQQPQQPFPQ	QFPGQQQQFP	Present	QFPGQQQQFP	No	0	3
PQPQPFPSQLPYLQLQPFPQPQ	QFPQQQFPQQ	Absent		No	0	4
QPQQPFPQPQQPQQP	QILQQILQQQ	Absent		No	0	37
PQPQPFLPQLPYPQP	QILQQQLIPC	Present	QILQQQLIPC	No	0	16
QPQQPFPQPQQPQQPF	QLLQIPEQSQ	Absent		No	0	12
PQLPYPQPQSFPPQQP	QLPQQQFPQQ	Absent		Yes	1	43
PQLPYPQPQSFPPQQPYPQ	QLPQQQIPQQ	Absent		Yes	1	45
QPQQPFPQPQQQFPQPQQPQQSFPQQQQPAIQSFLQQ	QLQQPQQPFP	Present	QLQQPQQPFP	No	0	1
QPQQPFPQPQQQFPQPQQPQQ	QPQQLFPELQ	Absent		No	0	1
QPQQPFPQPQQQFPQPQQPQ	QPQQPFPQQP	Present	QPQQPFPQQP	No	0	7
QPQQPFPQPQQQFPQPQQP	QPQQPIPVQP	Absent		No	0	12
QPQQPFPQPQQQFPQPQQ	QQFPQQQFPQ	Absent		No	0	4
PQNPSQPQPQ	QQLAQIPQQL	Absent		No	0	1
QPQQPFPQPQQQFPQPQ	QQLFPELQQP	Absent		No	0	53
QPQQPFPQPQQQFPQP	QQLQQPFPLQ	Absent		No	0	21
QPQQPFPQPQQQFPQ	QQLVPQLQQP	Absent		No	0	22
PQPFPPQLP	QQPIPVQPQQ	Absent		No	0	40
PQPFPPQLPYPQ	QQPQQLPQQQ	Absent		No	0	3
QPQQPFPQPQQPQQS	QQPQQPFPQL	Present	QQPQQPFPQL	No	0	2
PQPFPPQLPYPQPQ	QQPQQPFPQP	Present	QQPQQPFPQP	No	0	14
QPQQPFPQPQQPQQPFPQ	QQPQQPFPQQ	Present	QQPQQPFPQQ	No	0	58
QPQQPFPQPQQPQQPFP	QQPQQPFPQT	Present	QQPQQPFPQT	No	0	16
PQPQLPYPQPQ	QQQFPEQSQQ	Absent		No	0	5
PQPQLPYPQPQP	QQQFPGQQQQ	Present	QQQFPGQQQQ	No	0	8
PQPQQPQQPFPQ	QQQFPQQPPQ	Absent		No	0	2
QQPQQPFPQPQQPQQP	QQQFPQQQFP	Absent		No	0	27
QPQQPFPQLQQP	QQQLPQPQQP	Present	QQQLPQPQQP	No	0	4
QPQQPFPQ	QQQLPQQQFP	Absent		Yes	10	11
PQQPFLQPQQPFPQQPQQPFP	QQQQFPPQQP	Present	QQQQFPPQQP	No	0	3
PQQPFLQPQQPFPQQPQQPFPQ	QQQQFPQPQQ	Absent		No	0	2
PQQPFPLQPQ	QQQQQQQILQ	Present	QQQQQQQILQ	No	0	10
QQPQQPFPQPQQQFP	QQSEQIIPQQ	Absent		No	0	3
PQQPFPLQPQQSFLWQSQQPFLQQPQQPSPQP	QQSFPLQPQQ	Absent		No	0	2
QPQPQYSQPQQPISQQQQQQQQQQQQQQQEQQILQQILQ	QQSFPQQQRP	Present	QQSFPQQQRP	No	0	1
QPQPQYPQPQQP	QQSFPQQSQQ	Absent		No	0	17
PQQPFPQLQQPQQPFP	QQSFSYQQQP	Absent		No	0	3
PQQPFPQLQQPQQPFPQ	QSPEQQQFPQ	Absent		No	0	2
PQQPFPQLQQPQQPFPQP	QTQQSFPLQP	Absent		No	0	15
PQQPFPQLQQPQQPFPQPQ	QVPLVQQQQF	Present	QVPLVQQQQF	No	0	5
PQQPFPQLQQPQQPFPQPQQQLPQPQ	QVSFQQPQQQ	Absent		No	0	2
QPQPQYPQPQ	SPQQSFSYQQ	Absent		No	0	1
PQQPFPQPQ	SQQPFPTPQQ	Absent		Yes	2	39
PQQPFPQPQQP	TPIQPQQPFP	Absent		No	0	21
PQQPFPQPQQPQQP	TPQQQFPEQS	Absent		No	0	5
PQQPFPQPQQPQQPFPQ	TQPQQPTPIQ	Absent		No	0	45
QWPQQQPFPQPQ	VLQQSTYQLL	Absent		No	0	16
QVQWPQQQPFPQPQ	VQQQQFPGQQ	Present	VQQQQFPGQQ	No	0	11
PQQPFLQPQQPFPQQPQQP	VRVPVPQLQP	Present	VRVPVPQLQP	No	0	2
PQQPFPQPQQQFPQPQ	YIPPHCSTTI	Absent		No	0	6
PQQPFLQPQQPFPQQP	YLQLQPFPQP	Present	YLQLQPFPQP	No	0	10
PQQPFLQPQQPFP	AQQPQQLPQQQQI	Absent		No	0	9
RPQQPYPQPQPQ	FPQQQFPQQQFPQ	Absent		No	0	63
RPQQPYPQPQP	FPQQQFPQQQQLP	Absent		No	0	24
PQPQQQLPQPQQP	FPQQQIAQQPQQL	Absent		No	0	6
RPQQPYPQPQ	FPQQQQFPQQQIA	Absent		No	0	50
QPQQPFLQPQQPFPQQPQQPFPQ	HQISQQPQQLPQQ	Absent		No	0	2
PQPQQTFPQQPQLPFPQQPQQP	IPQQPQQFPQQQQ	Absent		No	0	3
QPQQPFLQPQQPFPQQPQQPFP	LPQQQQIPQQPQQ	Absent		No	0	8
QPQQPFLQPQQPFPQ	LQQQQIPQQQIPQ	Absent		No	0	1
QPQQPFLQPQQPF	PHQEFPQHQISQQP	Absent		No	0	5
QPQQPFLQPQQP	PPQQFPQQQFPIP	Absent		No	0	6
RPAQNNWDLGAPAVSA	PQPQQFPQQQIPQ	Absent		No	0	14
QQPQQPFPQPQQPQQPF	PQQIPQQQQIPQQ	Absent		No	0	1
RPAQNNWDLGAPA	PQQLPQQQQIPQQ	Absent		No	0	11
QPQQIFPQPQQ	PQQQFPQPQQIPQ	Absent		No	0	2
PQQPFCQQPQRTIPQPHQTFHHQPQQTFPQ	PQQQFPQQQQFPQ	Absent		No	0	1
QPQQIFPQPQ	PQQQIPQQHPIPQ	Absent		No	0	27
QQPQQPFPQPQQPQQPFPQ	PQQQIPQQHQIPQ	Absent		No	0	18
PQQPFLQPQQP	PQQQQFLQQQQIP	Absent		No	0	27
PQQPFLQPQQPF	PQQQQFPQPQQFP	Absent		No	0	13
PQQPFLQPQQPFPQ	PQQQQLPQQQFPQ	Absent		No	0	22
PQQPQQPFPQTQQPQQPFPQLQQPQQPFPQPQQQL	PQQSPEQQQFPQQ	Absent		No	0	1
PQQPQQPFPQTQQPQQPFPQLQQPQQPFPQPQQQLP	PYPPQQSQEPSPY	Absent		No	0	2
PQQPQQPFPQTQQPQQPFPQLQQPQQPFPQPQQQLPQPQQ	QFPQQEFPQQQQF	Absent		No	0	1
QFPPQQPYPQ	QFPQQQQFPQQQS	Absent		No	0	20
QFPPQQPYPQPQ	QFPQQQSPQQQQF	Absent		No	0	18
QFPPQQPYPQPQP	QHQFPQQQLPQQQ	Absent		No	0	167
QPFPQPQPFLPQLPYPQP	QLPQQQFPQQQFP	Absent		No	0	3
QFPQTQQPQQPFPQP	QPQQFLQQQQFPQ	Absent		No	0	2
QPFPQPQPFLPQLP	QPQQIPQQQQIPQ	Absent		No	0	44
QQQPFPQQQQPPF	QPQQLPQQQQIPAT	Absent		No	0	16
QQQPFPQQQQPP	QPSGSNVISISGL	Absent		No	0	2
QFPPQQPYPHQQPFPSQQPYPQPQPFPPQ	QQFHQQQLPQQQF	Absent		No	0	7
QGQPGQRQQPG	QQFPQQPPQQFPQ	Absent		No	0	7
QPFPQPQP	QQHPIPQQPQQLP	Absent		No	0	10
QPFPQPQLPYPQPQPFRPQQPYPQPQPQYSQPQQPISQQQ	QQHQIPQQPQQFP	Absent		No	0	1
QPFPQPQLPYPQPQLPYPQPQP	QQIPQQPQQIPQQ	Absent		No	0	12
QPFPQPQLPYPQPQLPYPQPQ	QQLPQQQQIPQQP	Absent		No	0	8
QQQPFPPQQPYPQPQP	QQPQQFPQQQFPQ	Absent		Yes	1	35
QQQPFPPQQPYPQPQ	QQPQQFPQQQQFL	Absent		Yes	1	14
QQQPFPPQQP	QQPQQLPQQQQFP	Absent		Yes	1	37
QQQFPQTQQPQQPFPQPQQTFPQQPQLPFPQQPQQPFPQPQ	QQPSGSNVISISG	Absent		No	0	2
QQQPFPQPQ	QQQEFPQQQFPQQ	Absent		No	0	11
QFPPQQP	QQQFPIPYPPQQS	Absent		Yes	2	13
QFPGQQQQFPPQQPYPQPQP	QQQFPQQQFHQQQ	Absent		No	0	6
QFPGQQQPFPPQQPYPQPQP	QQQFPQQQFPQQP	Absent		No	0	87
QQQPLPPQ	QQQFPRPQQSPEQ	Absent		No	0	86
PVPQPQPQNPSQPQPQ	QQQIPATQFPQQQ	Absent		No	0	4
QPFPQPQPFPPQLPYPQPPP	QQQIPQQPQQFLQ	Absent		No	0	2
PYPQPQLPYPQPQ	QQQIPQQPQQLPQ	Absent		No	0	3
QQQPILPQQPPFS	QQQPPQQHQFPQQ	Absent		No	0	27
PYPQPQLPYPQPQLPYPQPQP	QQQQFPQQQEFPQ	Absent		No	0	5
PYPQPQLPYPQPQP	QQQQFPQQQPPQQ	Absent		No	0	3
QQQPILPQQPPF	QQQQFPQQQQLTQ	Absent		No	0	9
QQQPILPQQPP	QQQQIPQQPQQFP	Absent		No	0	46
QPFPQPQPFPPQLPYPQPP	QQQQLTQQQFPRP	Absent		No	0	20
QPFPQPQPFPPQLPYPQ	RGKELHTPQEQFP	Absent		No	0	25
QEGQAGTGAFPR	SPQQQQFPQQQFP	Absent		No	0	8
QPFPQPQPFPPQLP	SQEPSPYQQYPQQ	Absent		No	0	58
QQPYPHQQPFPSQQPYPQPQP	TPQEQFPQQQQFP	Absent		No	0	2
QPFPQPQPFLPQLPYPQPQSFPPQ	TQFPQQQFPQQEF	Absent		No	0	1
QFPGQQQPFPPQQP	YQQYPQQQPSGSN	Absent		No	0	213
QFPGQQQPFPPQQPY	QPQQPFP	Present	QPQQPFP	No	0	1
QFPGQQQPFPPQQPYPQ	QPQQPFPQ	Present	QPQQPFPQ	No	0	14
QFPGQQQPFPPQQPYPQPQ	EQQQFPQQQF	Absent		No	0	97
QGQQPGQGQQPGQG	FPQQQIPQQH	Absent		Yes	1	2
QGQQPGQGQQPGQGQ	FPQQQQFPQP	Absent		No	0	7
QPFPQPQLPYPQPQ	FPQQQSPQQQ	Absent		No	0	6
QQPYPQPQP	HQQQLPQQQF	Absent		Yes	1	2
QPFPPQQPYPQPQP	HQQQPIQQQP	Absent		Yes	1	73
QPFPPQQP	LPQIPQQSRY	Absent		Yes	1	5
QQPYPQPQPFPPQLP	PFVHPSILQQ	Absent		No	0	15
QPFPPQLPYPQPQSFPPQ	PQPQQIPQQQ	Absent		No	0	1
QLQPFPQPQ	PQQIPQQQQI	Absent		No	0	27
QLQPFPQPQP	PQQPQQFPQQ	Absent		No	0	26
QPFPPQLPYPQPQS	PQQQFPQQQF	Absent		No	0	23
QLQPFPQPQPFPP	PQQQQFPQQQ	Absent		No	0	1
QLQPFPQPQPFPPQ	PYQQYPQQQP	Absent		No	0	3
QLQPFPQPQPFPPQLP	QCSPVAMPQS	Absent		No	0	47
QLQPFPQPQPFPPQLPYPQ	QPQQFPQQQF	Absent		No	0	29
QQQFPGQQQPFPPQQP	QPQQFPQQQI	Absent		No	0	163
QLQPFPQPQPFPPQLPYPQPQ	QPQQLPQQQF	Absent		No	0	38
QPFPPQLPYPQPQ	QQFPQQQPCS	Absent		No	0	1
QPFPPQLPYPQ	QQFPQQQQFL	Absent		No	0	1
QQPYPQQPQQPFPQTQQPQQPFPQSKQPQQPFPQPQ	QQFPQQQQFP	Absent		No	0	1
QPFPPQLP	QQFPQQQQLP	Absent		No	0	5
QPFPLQPQQSFLWQSQQPFLQQPQ	QQPIQQQPQQ	Absent		No	0	1
QQPYPQQPQQPFPQTQQPQQP	QQQQFPQQQS	Absent		No	0	4
QQQFPGQQQPFPPQQPYPQPQ	QQQQIPQQQI	Absent		No	0	27
QPFPQPQPFPPQLPYPQPQ	QQQQLPQQQF	Absent		No	0	52
QQQFPGQQQPFPPQQPYPQPQP	QSRYEAIRAI	Absent		No	0	44
QPFPQLQQP	RPQQSPEQQQ	Absent		No	0	24
QGQQPGQGQQPGQGQQGQQPGQGQQPGQ	HQPFSQQPQQTFPQ	Present	HQPFSQQPQQTFPQ	No	0	2
QIFPQPQ	PQQPFP + DEAM(Q2,Q3)	Absent		No	0	40
QPFPQLQQPQQPFPQPQQQLPQPQQPQQSFPQQ	QFLQPQQPFPQQPQ + DEAM(Q1, Q4, Q6, Q7, Q11, Q12, Q14)	Absent		No	0	1
QLGQGQQPR	QFLQPQQPFPQQPQ	Present	QFLQPQQPFPQQPQ	No	0	2
QQQFPPQQPYPQPQP	QQPVPQPHQPFSQQ	Present	QQPVPQPHQPFSQQ	No	0	7
QPFPQLQQPQQPFPQP	QQGYYPTSPQQSGQGQQPGQGQ	Absent		No	0	2
QIGQVQQPGQGQ	YYPTSPQQPGQLQQPAQGQQ	Absent		No	0	4
QPFPQLQQPQQPFPQ	FPPQLPYPQPQSFPPQQPYPQQQP	Present	FPPQLPYPQPQSFPPQQPYPQQQP	No	0	6
QLPFPQQPQ	GSLVQGQGIIQP	Absent		No	0	8
QLPFPQQPQQPFPQ	LNPQAQGSVQPQQL	Absent		No	0	4
QLPFPQQPQQPFPQPQ	LSQQPQQTFPQPQQTFPHQP	Present	LSQQPQQTFPQPQQTFPHQP	No	0	17
QLPFPQQPQQPFPQPQQPQQP	LSQQPQQTFPQPQQTFPHQPQQQVPQPQ	Present	LSQQPQQTFPQPQQTFPHQPQQQVPQPQ	No	0	5
QLPFPQQPQQPFPQPQQPQQPFP	NIAHASSQVLQQST	Absent		No	0	2
QLPFPQQPQQPFPQPQQPQQPFPQ	PLVQQQQFPGQQQQ	Present	PLVQQQQFPGQQQQ	No	0	4
QPFPQLQQPQQPF	PQPQQPQQSFPQQQ	Present	PQPQQPQQSFPQQQ	No	0	1
QLPQIPEQ	PQQPISQQQAQQ	Present	PQQPISQQQAQQ	No	0	1
QLPQIPEQS	PQQPQQSFPQQQ	Present	PQQPQQSFPQQQ	No	0	17
QPFPQLQQPQQP	QPQQSFPQQQRP	Present	QPQQSFPQQQRP	No	0	7
QPFPQLQQPQ	QPYLQLQPFPQPQPFPPQLP	Absent		No	0	2
QPFPPQQPYPQPQPQYPQPQQP	QPYPQPQPFPSQQPYLQLQPFPQPQPFPPQLPYPQPQS	Absent		No	0	5
QPFPQPQQP	QQQPQYLQPQQPISQQQAQQ	Absent		No	0	15
QQQPLPPQQT	QQQPSSQVSFQQ	Absent		No	0	49
QPFPQPQQPF	QQQPSSQVSFQQPQQQYPSS	Absent		No	0	13
QQPQQTFPQPQQTFPHQPQQQFPQP	QSFPPQQPYPQQQP	Present	QSFPPQQPYPQQQP	No	0	1
QPFPQTQQPQQP	SFQPSQLNPQAQ	Absent		No	0	7
QQPVLPPQQSP	TIAPFGISGTN	Absent		No	0	14
QPFPQSQQPQQP	VQQQQFPGQQQQFPPQQP	Present	VQQQQFPGQQQQFPPQQP	No	0	3
PQQPYPQPQPQYPQPQQPISQQQAQQQQQQQ	VQQQQFPGQQQQFPPQQPYPQPQPFPSQQP	Absent		No	0	1
PQQPYPQPQPQYSQP	YPQPQSFPPQQPYPQQ	Present	YPQPQSFPPQQPYPQQ	No	0	32
QQPVLPPQQSPF				No	0	30
QPFPQSQQPQ				No	0	17
QPFPQSKQPQQPFPQP		71		No	0	7
QPFPQSKQPQQPFP		Total = 71		No	0	2
PQQPYPQQP				No	0	4
QQPVLPPQQSPFPQ				No	0	6
QPFPQQPQQPYPQQPQQPFPQ				No	0	2
PQQPYPQQQPFP				No	0	7
QPFPQQPQQPYPQQPQQPF				No	0	2
QPFPQQPQQPYPQQPQQ				No	0	1
QPFPQQPQQPYPQQPQ				No	0	18
QPFPQQPQQPYPQQP				No	0	1
QPFPQQPQQPYPQ				No	0	1
PQQPYPQPQPQ				No	0	53
QPFPQQPQQPYP				No	0	3
QPFPQTQQPQQPFPQQP				No	0	6
QPFPQTQQPQQPFPQQPQQPFPQTQQ				No	0	1
QPQLPFP				No	0	19
QQVPQPQQPQQPF				No	0	9
QQVPQPQQPQQP				No	0	4
PQQPQQPFPQTQQPQQPFPQQPQQPFPQTQQPQQP				No	0	1
QQPQQPFPQQPQQPF				No	0	8
QQVPQPQQPQ				No	0	1
QQPQQPFPQQPQQPFPQ				No	0	15
QQPQQPFPQSKQPQQ				No	0	8
QPGQGQQPGQGQQ				Yes	1	1
QPGQGQQGQQPGQGQQPGQGQQGQQPGQ				No	0	1
QPGQGQQGQQPGQGQQPGQGQPWYYP				No	0	2
QPGQGQQGQQPGQGQQGQQPGQGQQPGQ				No	0	2
PQQPYPQPQ				Yes	1	11
PQQPYPQPQP				Yes	1	40
PQQPYPQPQPF				Yes	1	21
PQQPYPQPQPFPS				No	0	9
QQPQQPYPQQPQQPFPQTQQP				No	0	5
QPFPQTQQPQQPFPQSKQPQQPFPQPQQPQQSFPQ				No	0	1
QQPQQTFPQPQ				Yes	2	8
QPFPQTQQPQQPFPQQPQ				No	0	2
PQLPYPQPQP				No	0	44
QPFPQQPQQPY				No	0	7
PQQQFLQPQQPFPQQPQ				No	0	21
QPFPQPQQQFPQPQQP				No	0	12
QQQPVLPPQQSPFPQ				No	0	1
QQQPVLPPQQSPF				No	0	30
QPFPQPQQQFPQ				No	0	18
YVQGGPGPSGQ				No	0	7
QPFPQPQQPQQSFPQQ				No	0	2
PQSQQPQQPFPQ				No	0	7
QQPVLPQQSP				No	0	35
PQSQQPQQPFPQPQQQFPQPQ				No	0	5
QQPYLQLQPFPQPQ				No	0	4
QPFPQPQQPQQPFPQSQQPQQPFPQP				No	0	1
PQTQQPQQPFPQ				No	0	12
PQTQQPQQPFPQPQ				No	0	26
QPFPQPQQPQQPFPQ				No	0	39
PQTQQPQQPFPQQP				No	0	4
PQYPQPQQPI				No	0	1
QPFPQPQQPQQPFP				No	0	1
QQQPPFS				No	0	31
QPFPQPQQPQQP				No	0	17
QPFPQPQQQFPQPQQPQ				No	0	1
PQQQFLQPQQP				No	0	21
QQQPVLPQQSP				No	0	24
QPFPQPQQQLPQ				No	0	4
QPFPQQPQQPFPQTQQPQQPFPQQP				No	0	3
QPFPQQPQQPFPQTQQPQQPFPQ				No	0	1
QPFPQQPQQPFPQTQQP				No	0	4
PQQQFPQPQ				No	0	47
PQQQFPQPQQP				No	0	2
QPFPQQPQQPFPQ				No	0	26
QPFPQQPQQPFP				No	0	18
QPFPQQPQQPF				No	0	24
PQQQFPQPQQPQQSFPQQQQP				No	0	3
PQQQFPQPQQPQQSFPQQQQPAIQSFLQQQ				No	0	3
QPFPQQP				Yes	3	39
QPFPQPQQTFPQQPQLPFPQQPQQPFPQPQ				No	0	2
QPFPQPQQTFPQQPQLPFPQQPQ				No	0	7
QPFPQPQQTFPQQPQLPFPQQP				No	0	3
PQQQPFPQPQQPF				No	0	1
PQQQPFPQQQQPP				No	0	1
QQQQFPGQQQPFPPQQPYPQPQP				No	0	13
QQQQFPGQQQPFPPQQP				No	0	66
QPFPQPQQQLPQPQ				No	0	4
QPFPQPQQQLP				No	0	3
QQPQQPFPQPQQPQ				No	0	2
PQPFPPQLPYPQTQPFPPQQP				No	0	13
PQLPYPQPQLPYPQPQLPYPQ				No	0	5
QQPPFSQQPPI				No	0	4
GQQPGQWQQPGQG				No	0	17
QQPPFSQQPPISQQQQPP				No	0	10
GQQQPFPPQQP				Yes	1	119
FPGQQQPFPPQQP				No	0	48
GQQQPFPPQQPY				Yes	1	13
QPYPQPQPQYPQPQQPISQ				No	0	2
GQQQPFPPQQPYPQ				Yes	1	29
GQQQPFPPQQPYPQPQ				Yes	1	112
GQQQPFPPQQPYPQPQP				Yes	1	124
QQPFPQPQQTFPQQPQLPFPQQP				No	0	1
QPYPQPQPQ				No	0	12
QQPFPQPQQTFPQQPQLPFPQQPQQP				No	0	2
GQVQWPQQQPFPQPQ				No	0	5
QPYPQPQPFPPQ				No	0	17
QQPFPQQP				Yes	3	6
FNAPLAHQMMAGADV				No	0	1
QQFPGQQQPFPPQQP				No	0	144
YPGQASPQQPGQGQQPG				No	0	14
VPVPQPQPQNPSQPQPQ				No	0	6
YFIALPVPSQPVDPR				No	0	17
VQWPQQQPFP				No	0	4
FPQTQQPQQLFPQSQQPQQQFSQPQQQFPQPQ				No	0	4
FPQTQQPQQPFPQPQ				No	0	4
QQFPPQQPYPQPQP				No	0	198
QQPFPQPQQTFPQQPQLPF				No	0	6
QQFPPQQPYPQPQ				No	0	113
FRPQQPYPQPQ				No	0	2
FRPQQPYPQPQPQ				No	0	6
FPGQQQQFPPQQPYPQPQP				No	0	18
QQFPPQQPYPQ				No	0	6
FPGQQQQFPPQQPYPQP				No	0	11
QQFPPQQP				Yes	2	108
QQPFPQPQQTFPQQPQLPFPQ				No	0	1
QQFPGQQQPFPPQQPYPQPQP				No	0	65
QQFPGQQQPFPPQQPYPQPQ				No	0	65
FPGQQQPFPPQQPYPQPQP				No	0	33
GGGPPQPPLAPR				No	0	4
QQFPGQQQPFPPQQPY				No	0	6
FPQSQQPQQPFPQPQ				No	0	11
QQPFPQQPQ				Yes	2	27
QQPFPQQPQQPF				No	0	14
LGQQQPFPPQQPY				Yes	1	35
LGQQQPFPPQQPYPQ				Yes	1	21
LGQQQPFPPQQPYPQPQ				Yes	1	141
LGQQQPFPPQQPYPQPQP				Yes	1	182
QPQQQVPQPQ				Yes	1	11
TQQPQQPFPQ				No	0	23
QQPGQGQQPGQGQQGQQPGQGQQPGQGQ				No	0	6
QPQQQLPQPQQPQQSFPQ				No	0	2
QPQQQLPQPQ				No	0	4
QQPFPQSQQP				No	0	5
QQPPFSQQQQQPLPQQPSFSQQQPP				No	0	4
QQPPFSQQQQQPP				No	0	2
QPQQQFPQPQQPQ				No	0	4
LPFPQQPQQPF				No	0	6
LPFPQQPQQPFPQ				No	0	6
LPFPQQPQQPFPQPQ				No	0	20
FPPQQPYPQPQ				Yes	1	18
LGQQQPFPPQQP				Yes	1	145
QQPFPQQPQQP				No	0	11
TQQPQQPFPQPQ				No	0	15
QPQQQVPQPQQP				No	0	26
QQPFPQQPQQPFPQ				No	0	25
QPVLPQQSP				No	0	19
FIALPVPSQPVDPR				No	0	15
QPRQPFPQQPQ				No	0	14
QQPFPQQPQQPFPQTQQPQQPFPQ				No	0	1
PQLPYPQPQLPYPQPQLPYPQPQP				No	0	1
QQPFPQQPQQPYP				No	0	1
QPQSFPPQQP				Yes	2	2
HYYRPAQNNWDLGAPA				No	0	39
HYYRPAQNNWDLGAPAVS				No	0	14
HYYRPAQNNWDLGAPAVSA				No	0	37
QPQQTFPQQPQLPFPQQP				No	0	2
QPQQTFPQPQQTYPHQPQQQFPQ				No	0	21
IALPVPSQPVDPR				No	0	34
YPQPQSFPPQQP				Yes	2	20
QQPFPQSKQPQQPFPQ				No	0	1
LEEQKGPDV				No	0	14
TQQPQQPFPQQPQ				No	0	7
TGGLGDVLGGLPAAMAANGH				No	0	3
VQWPQQQPFPQPQ				No	0	46
FPQSQQPQQPF				No	0	4
FPQPQQPQQPFPQ				No	0	10
QQPFPQPQQQFP				No	0	31
QQPFPQLQQP				No	0	1
FPQPQQPQQPFPQSQQPQQPFPQPQQQFPQP				No	0	1
QQPFPPQQPYPQPQPFPSQLPYLQLQPFPQPQLPY				No	0	3
QQPFPPQQPYPQPQPFP				No	0	2
FPQPQQPQQQFLQPQQPFP				No	0	1
FPQPQQPQQQFLQPQQPFPQQPQQPYPQQ				No	0	3
QQPFPPQQPYPQPQPF				Yes	1	2
FPQPQQPQQSFPQ				No	0	4
WPQQQPFPQPQ				No	0	16
FPQPQQPQQSFPQQQP				No	0	2
QQPFPPQQPYPQPQP				Yes	1	73
QQPFPPQQPYPQ				Yes	1	6
QQPFPPQQPY				Yes	1	12
FPQPQQPQQSFPQQQQPAIQSFLQQQ				No	0	1
QQPFPPQQP				Yes	1	66
FPQPQQPQQPFP				No	0	21
VRVPVPQPQPQNPSQPQPQ				No	0	3
FPQPQQPFCQQPQRTIPQPHQT				No	0	8
QQPFPQPQQPF				No	0	10
FPPQQPYPQPQP				Yes	1	72
FPPQQPYPQPQPFPSQQPYLQLQPFPQPQ				No	0	1
FPPQQPYPQPQPQYPQP				No	0	1
QQPFPQPQQPQQPFPQ				No	0	17
YFIALPVPSQPV				No	0	4
FPQLQQPQQPFPQPQ				No	0	4
YEQTVVPPK				No	0	12
FPQPQPFLPQLPYPQ				No	0	1
FPQPQPFLPQLPYPQPQSFPPQQP				No	0	1
FPQPQPFPPQLP				No	0	28
FPQPQPFPPQLPYP				No	0	10
FPQPQPFPPQLPYPQ				No	0	9
QQPFPQPQQPQQPFP				No	0	7
FPQPQPFPPQLPYPQPQ				No	0	38
QQPFPQPQQPQ				No	0	11
QQPFPQPQQPQQSFPQQ				No	0	2
QQPFPQPQQPFCQQPQR				No	0	2
QQPFPQPQ				Yes	2	9
FPQSQQPQQPFPQ				No	0	8
QQPILPQQPP				No	0	20
FPPQLPYPQPQ				Yes	1	7
FPQQPQQPFPQPQQPQQPFPQ				No	0	1
FPQQPQQPFPQTQQPQQPFPQQP				No	0	6
FPQQPQQPYP				No	0	15
FPHQPQQQFPQPQQPQQQFLQPQQP				No	0	1
FPQQPQQPYPQ				No	0	4
FPQQPQQPYPQQP				No	0	6
QQPILPQQPPFS				No	0	23
QQPFPQPQQQFPQPQQP				No	0	19
FPHQPQQQFPQP				No	0	11
QQPFPQPQQQFPQPQQPQ				No	0	15
VRVPVPQLQPQNPSQQQPQEQVPL				No	0	2
QQFPQTQQPQQPFPQPQ				No	0	45
VQWPQQQPVPQPH				No	0	9
QQFPQTQQPQQPFPQ				No	0	17
QQPPFIQP				No	0	4
VQWPQQQPVPQ				No	0	8
QQFPQPQQPQ				No	0	23
FPQQPQQPFPQPQQPQQPF				No	0	1
FPQPQQQFPQPQ				No	0	14
QQPFPQPQQQFPQPQ				No	0	68
FPQQPQQPFPQPQQP				No	0	8
QQPFLQPQQPFPQ				No	0	2
QQPFPQPQQQFPQ				No	0	50
VRVPVPQPQPQ				No	0	8
FPQPQQTFPQQPQLPFPQ				No	0	1
QQLPQPQQPQ				No	0	1
FPQQPQLPFPQ				No	0	17
FPPQLPYPQP				Yes	1	11
FPQQPQLPFPQQPQ				No	0	7
FPQQPQLPFPQQPQQP				No	0	1
FPQQPQLPFPQQPQQPFPQ				No	0	6
FPQQPQLPFPQQPQQPFPQPQ				No	0	8
FPQQPQLPFPQQPQQPFPQPQQP				No	0	5
FPQQPQLPFPQQPQQPFPQPQQPQ				No	0	1
FPQQPQQPF				Yes	1	22
FPQQPQQPFP				Yes	1	13
FPQQPQQPFPQ				No	0	17
FPQQPQQPFPQPQ				No	0	2
QQPILPQQPPF				No	0	7
QPQQQFPQPQQP				No	0	28
LPFPQQPQQPFPQPQQPQQPFPQ				No	0	5
QPQQQFPQP				No	0	12
YPTSPQQPGQGQQPGQGQ				No	0	12
QPQQPFPQSQQPQQP				No	0	5
PFPQQPQQPYPQ				No	0	5
PFPQQPQQPYPQQPQQP				No	0	2
YRPAQNNWDLGAPA				No	0	8
PFPQSKQPQQP				No	0	5
QQPQQPFPQPQQP				No	0	1
QQPFPSQQPYPQPQP				No	0	10
QPQQPFPQQPQQPYPQQPQQPFPQTQQPQQLFPQSQ				No	0	1
QPQQPFPQQPQQPYPQQPQQPFPQTQQPQQL				No	0	1
QPQQPFPQQPQQPYPQQPQQPFPQTQQPQQ				No	0	1
PFPSQQPYPQPQ				No	0	82
PFPSQQPYPQPQP				No	0	6
QPQQPFPQQPQQPFPQTQQPQQPFPQ				No	0	3
QPQQPFPQQPQQPFPQTQQPQQPF				No	0	6
QPQQPFPQQPQQPFPQTQQPQQP				No	0	7
PGLTIGDTVPNLELDSTHG				No	0	3
PFPQQPQQPFPQPQQPQ				No	0	7
SPQRPGQGQQPGQGQ				No	0	3
ALNKEALQAEVGLPVD				No	0	8
PFPQQPQQPFPQ				No	0	22
PFPQPQP				No	0	11
PFPQPQPFLPQLP				No	0	22
PFPQPQPFLPQLPYPQPQ				No	0	24
QPQQPFPQTQQPQQPFP				No	0	24
PFPQPQPFPPQ				No	0	3
PFPQPQPFPPQLP				No	0	40
PFPQPQPFPPQLPYP				No	0	1
PFPQPQPFPPQLPYPQ				No	0	34
QPQQPFPQTQQPQQPF				No	0	54
PFPQPQPFPPQLPYPQPQ				No	0	51
QPQQPFPQTQQPQQP				No	0	51
QQPQQPFPQLQQPQ				No	0	4
QQPQQPFPQPQ				No	0	20
QPQQPFPQTQQPQ				No	0	9
SQQPQQPFPQPQ				No	0	27
SQQPQQPFPQ				No	0	17
PFPQQPQQPFP				No	0	15
PFPQQPQQPFPQPQ				No	0	42
PGQGQQGQQPGQGQQGQQPGQGQQPGQ				No	0	1
PGQQQPFPPQQP				No	0	19
QPQQPFPQQPQQPFPQ				No	0	65
PQLPFPQQPQQPFPQPQ				No	0	24
QQPGQGQQGHYPA				No	0	11
PQLPFPQQPQQPFPQPQQPQQP				No	0	8
QQPGQGQQGQQPGQGQQPGQG				No	0	3
SMLDSMYKEHG				No	0	31
PQLPFPQQPQQPFPQPQQPQQPFPQ				No	0	2
QPQQPFPQPQQTFPQQPQLPFPQ				No	0	4
QPQQPFPQPQQTFPQ				No	0	1
PQLPYPQP				Yes	1	30
QPQQPFPQPQQQLPQPQQPQQSFPQQ				No	0	1
PQLPYPQPPPFSPQQPYPQPQPQ				No	0	14
PQLPYPQPPPFSPQQPYPQPQPQYPQPQ				No	0	8
PQLPYPQPQ				Yes	1	31
QPQQPFPQPQQQLPQPQQ				No	0	2
QQPGQGQQGQQPGQGQQPGQGQ				No	0	3
QPQQPFPQPQQQLPQP				No	0	7
PQLPYPQPQLPYPQPQ				No	0	1
PQLPFPQQPQQPFPQ				No	0	22
AGILQADKVLTVSPY				No	0	8
PQLPFPQQPQQPFP				No	0	7
PQLPFPQQPQQPF				No	0	10
QPQQPFPQQPQQPFP				No	0	18
PGQQQPFPPQQPYPQPQP				No	0	19
QPQQPFPQQPQQPF				No	0	4
QPQQPFPQQPQQP				No	0	50
QPQQPFPQQPQ				Yes	1	21
PILPQQPPFS				No	0	18
PPFSQQQQQPL				No	0	6
PPFSQQQQQPLP				No	0	12
QPQQQFPQPQ				No	0	5
QPQQPFPQQP				Yes	2	12
PPQQPYPQPQP				Yes	1	5
SPQQPGQGQQPGQGQ				No	0	1
QPQQPFPQPQQTFPQQPQLPFPQQPQQPF				No	0	3
QPQQPFPQPQQTFPQQPQLPFPQQPQQP				No	0	6
SMLDSMYKEHGV				No	0	17
QPQQPFPQPQQTFPQQPQLPFPQQPQ				No	0	3
PQLPFPQQPQ				No	0	29
PQLPFPQQPQQP				No	0	23
QPQQPFPQPQQTFPQQPQLPFPQQPQQPFPQ				No	0	4
PFPQPQLPYPQPQP				No	0	62
PFPQPQLPYSQPQP				No	0	3
PFPQPQLPYPQPQLP				No	0	9
EGQAGTGAFPR				No	0	4
LQPFPQPQ				No	0	19
QQPQPQPQPQPQPQ				No	0	8
QPQQPYPQQPQ				No	0	6
LQPFPQPQPFPPQLP				No	0	37
LQPFPQPQPFPPQLPYPQ				No	0	12
LQPFPQPQPFPPQLPYPQPQ				No	0	36
LQLQPFPQPQPFPPQLPYPQPQ				No	0	4
EGETVVPGGTGGK				No	0	11
QPQQPQQSFPQQQQPAIQSFLQQ				No	0	3
QPQQPQQSFPQQQPSLIQQSLQQ				No	0	3
QPQQPQQQFLQPRQPFPQ				No	0	1
LQQPQQPFPQPQ				No	0	24
LQQPQQPSPQ				No	0	11
LQQPQQPSPQPQ				No	0	10
QPQQPFPQTQQPQQPFPQ				No	0	55
LQPQNPSQQQPQ				No	0	28
LQLQPFPQPQPFPPQLP				No	0	4
QPQQPYPQQPQQPFPQ				No	0	2
LQLQPFPQPQP				No	0	14
QQPQLPFPQQPQQPFPQPQQP				No	0	8
LPQLPYPQPQ				No	0	26
LPQLPYPQPQSFPPQQP				No	0	9
LPQQPPFS				No	0	22
TFPQQPQLPFPQQPQQPFPQPQ				No	0	2
LPVPSQPVDPR				No	0	11
TFPQQPQLPFPQ				No	0	10
QQPQPQPQP				No	0	4
LPYPQPQLPYPQPQ				No	0	3
LPYPQPQLPYPQPQLPYPQPQ				No	0	6
LPYPQPQLPYPQPQP				No	0	3
QPQQQFLQPQQPFPQQP				No	0	4
LPYPQPQSFPPQQP				Yes	1	3
QPQQQFLQP				No	0	18
QPQQPYPQQPQQPFPQTQQPQQPFPQSKQP				No	0	1
QQPGQGQQPGQGQQGQQPGQGQ				No	0	1
LQLQPFPQPQ				No	0	40
EALQAEVGLPVD				No	0	13
SSFDFIDGYDKPVEG				No	0	8
QQPQQIFPQPQ				No	0	1
LTGITGIVNGMDVSEWDPIKDK				No	0	7
QQPGQGQQPGQGQPG				No	0	4
QQPGQGQQPGQGQ				Yes	1	15
QPQQPFPQTQQPQQPFPQQPQQPF				No	0	5
PFPPQLPYP				No	0	43
PFPPQLPYPQ				No	0	41
QPQQPFPQTQQPQQPFPQQPQQP				No	0	22
PFPPQLPYPQPPP				No	0	12
PFPPQLPYPQPPPFSPQ				No	0	4
PFPPQLPYPQPQ				No	0	124
PFPPQQP				Yes	1	69
ALPVPSQPVDPR				No	0	17
QPQQPFPQTQQPQQPFPQQPQ				No	0	30
PFPPQQPYPQPQP				Yes	1	10
PFPPQQPYPQPQPQ				No	0	6
QPQQPFPQTQQPQQPFPQLQQPQQPFPQPQQQLPQPQ				No	0	1
PFPQLQQPQQPFPQP				No	0	2
YPTSPQQPGQGQ				No	0	8
QQPFPQTQQPQQPFPQ				No	0	2
PFLPQLPYPQPQSFPPQQP				No	0	8
QPQQPFPQTQQPQQPFPQQPQQPFPQ				No	0	5
PFLPQLPYPQPQ				No	0	12
SQQQQPVLPQQSP				No	0	44
QQPFPQTQQPQQP				No	0	16
QPQQPQQPFLQPQQPFPQ				No	0	1
QPQQPQQPFLQPQQ				No	0	1
SQQQQPVLPPQQSPFPQ				No	0	6
ATYHYYRPAQNNWDLGAPAVSA				No	0	9
SQQQQPVLPPQQSPF				No	0	44
QPQQPISQQQQQQQQQQQQQQQQQQQIIQQILQQQLIPC				No	0	1
FPPQQPYPHQQPFPSQQPYPQPQP				No	0	1
PEQGQQGQQPGQGQQGQQP				No	0	2
QQPQQPFPQ				Yes	5	5
QPQQPFPQTQQPQQPFPQQPQQPFPQTQQP				No	0	1
PFLPQLPYPQ				No	0	2
QPQQPISQQQQQQQQQQQQQQQILQQILQQ				No	0	1
QQPYPQQP				No	0	2
QQPFPQSQQPQQP				No	0	5
QPFPPQQPYPQQQPFPSQQPYMQLQPFPQPQLPYPQPQ				No	0	1
QQPYPQQPQQP				No	0	1
QPFPQPQ				Yes	2	53
QPFPQLQQPQQPFPQPQ				No	0	1
QQPFPQPQQPQQSFPQ				No	0	3
QQPFPQTQQPQQ				No	0	2
QQPFPQPQQTFPQQP				No	0	1
QQPFPQTQQPQQLFPQ				No	0	3
QQPPFSQQQPILSQQP				No	0	25
QQPFPQPQQPQQPFPQSQQPQQPFPQ				No	0	1
QQPPFSQQQQPVLPPQQSPF				No	0	12
QPQQQQLAQGTFLQP				No	0	2
QPQQQLPQP				No	0	19
QPQQQFPQTQQPQ				No	0	10
QPQLPYPQPQLPYPQPQ				No	0	4
QPQPFLPQ				No	0	23
QQPQPQPQPQPQ				No	0	3
QPQPFPPQLPYPQPQ				No	0	4
QPQPFPPQLPYPQPQSFP				No	0	3
QPQQPQQSFP				Yes	1	4
QPQPFPSQQPYLQLQP				No	0	1
QPQQPQQQFLQPQ				No	0	6
QPQPFPSQQPYLQLQPFLQPQLPYSQPQPFRPQQP				No	0	1
QPQQSFPQ				Yes	5	26
QPQPFRPQQSYPQP				No	0	3
QPQPFRPQQSYPQPQPQYSQP				No	0	1
QPQPQYPQP				No	0	5
QPQQPFPQTQQPQQPFPQLQQ				No	0	1
QPQQLPQ				No	0	45
QPQQPFCQQPQRTIPQPHQTFHHQPQ				No	0	1
QPQQPFPQSQQPQ				No	0	4
QPQQPFPQSKQPQQ				No	0	5
QPQQPFP				Yes	15	22
QPQQPFPQQPQQPYPQ				No	0	3
QPFPLQPQ				No	0	14
QPQQPFPQPQQPQQSFPQQ				No	0	2
QQPQQPFPQPQQPQQ				No	0	4
QPQQPFPQPQQQLPQPQ				No	0	3
QPQPFRPQQSYPQPQPQ				No	0	7
QQPPFSQQQQLVLPQQPP				No	0	1
QPRQPFPQ				No	0	4
QPSQQNPQ				No	0	21
QPFPQPQPFPPQLPYP				No	0	3
QQPFPQLQQPQQPFPQP				No	0	1
QQPFPLQP				No	0	1
QQPFLQPQ				No	0	3
QQPVLPQ				No	0	45
QPFPQPQQTFPQQPQLPFPQ				No	0	4
QPFPQQPQ				Yes	2	22
QQPLPPQ				No	0	12
QQPPFAQQQQPPF				No	0	29
QPFPQQPQQPFPQTQQ				No	0	2
QQFPQPQQP				No	0	2
QPFPQQQQP				No	0	1
QPFPQSKQPQQPFPQ				No	0	2
QQFPPQQPY				No	0	3
QQFPGQQQQFPPQQP				Yes	1	1
QPFPQSQQPQQPFPQPQ				No	0	7
QPFPQTQQPQQLFPQSQQPQQQFSQPQQQFPQP				No	0	1
QQFPGQQQPFPPQQPYPQ				No	0	2
QPFRPQQSYPQPQ				No	0	17
QQPQQQFLQPQQP				No	0	6
QPGQGQQGQQPGQGQQGQQPGQ				No	0	4
QQPPFSQQQP				No	0	3
QQPQQPYPQQP				No	0	1
QPILPQQPP				No	0	34
QPILPQQPPFS				No	0	18
QPLPQQP				No	0	11
QPPFSQQQQP				No	0	3
QQPQQPFPQSKQPQQPFPQPQQ				No	0	1
QPYPQPQ				Yes	1	32
QPFPQPQPFLPQ				No	0	4
QPFLQPQQPFPQQPQQPFPQ				No	0	1
PQQQLPQPQQP				No	0	29
QQPGQGQQPGQG				Yes	2	5
PQQPQQPFPQTQQPQ				No	0	4
PQQPQQPFPQSQQPQQPFP				No	0	1
PQQPQQPFPQPQQ				No	0	1
PQQPQQPFLQP				No	0	5
PQQPQQPF				Yes	2	12
FPQQQPFPQQQQPPF				No	0	1
FPQSKQPQQPFPQ				No	0	3
PQQPFPQTQQPQQP				No	0	22
FPQQPQQPYPQQPQQPF				No	0	1
FPQSQQPQQP				No	0	8
PQQPFPQSQQPQQPFPQPQ				No	0	2
FPQTQQPQQPFPQQP				No	0	1
PQQPFPQQPQQPYPQQPQQPFPQ				No	0	1
PQQPFPQQPQQPFPQTQQPQQ				No	0	5
PQQPFPQPQQTFPQQPQLPFPQQPQQPFP				No	0	1
VQQQQFPGQQQQFPPQQPYPQPQP				No	0	1
QTQQPQQPFPQQPQQPFPQTQQPQQPFPQLQQPQQPFPQP				No	0	1
PQQPFPQPQQQFPQPQQPQQSFPQQQQPAIQSFL				No	0	1
PQQPFPQTQQPQ				No	0	8
PQQPQQPFPQTQQPQQLFPQSQQPQQQ				No	0	1
FPQQPQQPYPQQPQQP				No	0	3
PQQPQQPYPQQPQQPFPQTQQPQQL				No	0	1
PQQPYPQQPQQPFP				No	0	4
PQQPYPQPQPQYSQPQQPISQQQ				No	0	7
QQQQPVLPPQQS				No	0	1
PQQPYPQPQPQYPQP				No	0	5
FPPQLPYPQTQPFPPQQPYP				No	0	1
FPPQQPYP				Yes	4	4
PQQPYPQPQPFPSQQPYLQLQPFPQPQPFLP				No	0	1
PQQPYPQPQPFPSQQPYLQLQPFPQPQLPY				No	0	6
FPPQQPYPQPQPQ				No	0	2
YDQYKDAWDTSV				No	0	4
PQQPYPQPQPFPSQQP				No	0	6
WPQQQPFPQPQQP				No	0	1
FPQPQQPQQSFPQQQQPAIQSFLQ				No	0	1
FPQPQQQFPQP				No	0	1
FPQPQQQLPQ				No	0	2
FPQPQQTFPHQPQQQVPQPQQPQQP				No	0	1
PQQPQQQFLQPQQPFPQQPQQPYP				No	0	1
PQQPQQQFLQPQQPFPQ				No	0	5
FPQQPQLP				No	0	14
GDAAVERPL				No	0	4
PQQPYPQQPQQPFPQ				No	0	10
PQQPFPQPQQQFPQPQQP				No	0	3
PQQPFCQQPQRTIPQPHQTFHHQP				No	0	2
TSDPNSGVLK				No	0	5
SQQPYPQPQPFPPQLPYPQ				No	0	6
PFPQPQQPQ				No	0	1
SQQQPILPQ				No	0	23
PFPPQQPYPQPQ				Yes	1	6
LGQQQPFPPQQPYPQPQPF				Yes	1	5
IKDILPPGSID				No	0	7
LKVDVDELKPI				No	0	1
PFPQQPQQPYPQQPQQPFPQTQQPQQPFP				No	0	1
SQQQQPVLPQ				No	0	23
LQQPQQPFPQ				No	0	2
LQPQQPFPQ				Yes	2	7
LQPFPQPQP				No	0	6
LQPFPQP				Yes	1	6
TDQFDPR				No	0	5
LQLQPFPQP				Yes	1	6
LPYPQPQLPYPQ				No	0	1
LPQLPYPQ				No	0	24
ILDLNNNPHFSGPY				No	0	8
PFPQSKQPQQPFPQP				No	0	3
PFPSQQPYLQLQPFPQPQPFPPQ				No	0	1
PFSPQQPYPQPQ				No	0	7
GQVQWPQQQPFPQP				No	0	2
PQPQQTFPHQPQQQVPQPQ				Yes	1	11
PQPQPFPSQQPYLQLQPFPQPQP				No	0	6
PQPQPFLPQLPYPQPQ				No	0	4
HDFGSEILP				No	0	15
PQPPPFSPQQPYPQPQPQ				No	0	4
PQPFPPQLPYPQPPPFSPQQPYPQPQP				No	0	1
PQPFLPQLPYPQPQSFPPQQPYPQ				No	0	1
SFPPQQPYP				Yes	3	4
PQLPYPQPQLPYPQPQP				No	0	2
PQLPYPQPQLPYPQP				No	0	1
PQLPYPQPQLP				No	0	14
PQLPYPQPPPFSPQQ				No	0	5
HYYRPAQNN				No	0	2
PPPFSPQQPYPQPQPQ				No	0	4
PHQPQQQFPQPQQPQQQFLQPRQPFPQ				No	0	1
SPQQPYPQPQPQ				No	0	4
PFSPQQPYPQPQPQ				No	0	1
PFSPQQPYPQPQP				No	0	2
PQQPFPLQPQQSFLWQSQQPFLQ				No	0	6
PQQPYPQQPQQPFPQTQQPQQ				No	0	2
PQQPQLPFPQQPQQPFPQP				No	0	2
QQQQPPFSQQP				No	0	5
YPTSPQQPGQG				No	0	11
PQQQFSQPQQQFPQPQQPQ				No	0	3
QLPQIPQ				No	0	60
PQQQPFLQPHQPFSQQPQQIFPQP				No	0	1
YGTPCACASTGGLVDTIVEGK				No	0	1
PQQQPVPQPHQPFSQQPQQTFPQPQ				No	0	3
PQQPYPQQQPFPSQQPYMQLQPFPQPQ				No	0	2
QLPFPQQP				No	0	2
YPGQASPQ				No	0	23
YPTSPQQPG				No	0	9
QQQFPQPQQPQ				No	0	2
PQQQVPQPQQPQQPFLQPQQP				No	0	2
DFIDGYDKPVEG				No	0	5
QQQPVLPPQQSP				No	0	6
FLQPHQPFSQQPQQIFPQPQ				No	0	3
YPQPQQPISQQQAQQ				No	0	1
EALQAEVGLPVDR				No	0	3
FIALPVPSQPV				No	0	4
QGQQPGQGQ				Yes	12	6
QQQPQEQVPLVQQQQFPGQQQPFPPQ				No	0	2
QQQPPYS				No	0	4
QFLQPRQPFPQQPQQP				No	0	1
EQTVVPPK				No	0	25
EQGQQPGQGQ				No	0	17
PTSPQQPGQGQQPGQGQ				No	0	3
PVPQLQPQNPSQQQPQEQVPLVQQQQFLGQQQPFPPQ				No	0	2
QQQPILPQQPPFSQ				No	0	4
QQQPILPQLP				No	0	4
QEQPLPPQ				No	0	4
FPHQPQ				Yes	1	27
PQQQFPQTQQPQQPFPQ				No	0	5
QLPQIPE				No	0	58
QLQPQNPSQQQPQEQVPLVQQQQFLGQQQPFPPQQP				No	0	1
QPEQGQQGQQP				No	0	11
QLYPQQP				No	0	11
AGILQADKVLTVSP				No	0	3
AGILQADK				No	0	1
PQQQFPQPQQPQQSFPQ				No	0	4
PQQQFLQPRQPFPQQP				No	0	12
FPHQPQQQFPQ				No	0	6
QLQPFPQP				Yes	1	1
QLQPFPQ				Yes	1	9
YRPAQNNWDLGAPAVSA				No	0	4
QQQQPPFS				No	0	15
QLQPFPQPQPF				No	0	5
QGQQGQQPGQGQQGQQPGQGQQPGQGQP				No	0	1
QPQQPFPQPQQQLP				No	0	2
QPRQPFPQQPQQ				No	0	8
PQPFPPQLPYP				No	0	5
QQQPFPSQQP				No	0	4
YPQQQPFPSQQPYMQLQPFPQPQ				No	0	1
HHQPQQTFPQPQQTYPHQPQQQFPQTQQPQQPFPQ				No	0	1
EQFRCQAIHNVAEAIRQQQPQQQWQGMYQPQQP				No	0	1
PQPQLPYSQPQPFRPQQPYPQP				No	0	1
PQLPYPQPQLPYPQ				No	0	2
RQPGQGQPGYYPT				No	0	11
HVITGPVRDPSPSG				No	0	6
TQQPQQPFP				Yes	1	18
QPFPQPQPFPP				No	0	2
PQQPFLQPQ				No	0	7
QYEQTVVPPK				No	0	1
LPQLPYP				No	0	19
QPYPQQP				No	0	2
LPQLPYPQP				No	0	3
QPQQLGQCVSQPQQQSQQQLGQQPQQQQLAQGTFLQP				No	0	1
PQQIFPQPQ				No	0	10
GQVQWPQQQPFPQPQQP				No	0	10
PQPQSFPPQQPY				Yes	2	2
PQPQSFPPQQ				Yes	2	3
QPYPQPQP				Yes	1	2
QFLGQQQPFPPQQPYPQPQP				No	0	5
PQPQQQFPQPQQP				No	0	2
QPQQPFPQLQQPQQ				No	0	1
RPSQQNPQ				No	0	11
TIAQMETSCIPGLERPWQEQPLPPQHTLFPQQQPFPQ				No	0	1
QGQQPGQGQPG				Yes	3	3
PQPQPFPSQQPYLQLQPFPQPQLP				No	0	1
QQPGQGQHPEQGQQPGQGQ				No	0	1
QPQYPQPQQP				No	0	1
QPFPPQLPYPQP				No	0	2
QLPYLQLQPFPQPQ				No	0	1
PFPQQPQQPFPQPQQPQQPFPQSQQPQQPFPQ				No	0	1
MDATTPK				No	0	10
QPQQPQQPF				No	0	4
QQPFPQTQQPQQPFPQQPQQPFPQTQQPQQPFPQQP				No	0	1
QPQQTFPHQPQQQVPQPQQPQ				No	0	4
QPFPPQQPYPQPQPQYPQPQQPI				No	0	1
QQPFPSQQPYMQLQPFPQPQLPYPQPQ				No	0	1
SQQQPPFS				No	0	28
PFPQPQLP				No	0	1
QPQQSFP				Yes	5	21
PFPPQLPYPQP				No	0	9
PFPPQLP				No	0	139
PFLQPQQPFPQ				No	0	1
PFLPQLPYP				No	0	3
IARLPGQPAVDFDM				No	0	1
LEEQKGPDVMIA				No	0	6
QPQQPQQPFLQPQQP				No	0	2
PFPQTQQPQQLFPQSQQPQ				No	0	1
SQQPQQIFPQPQ				No	0	1
PFPSQQPYLQLQPFPQPQLPYPQPQLPYPQPQ				No	0	1
SQQQQPPYS				No	0	17
QPQQPQQSFPQQQQPAIQSFLQ				No	0	1
PQIPVDQPT				No	0	9
QPQQPQQSFPQQQQPAIQ				No	0	1
YPSYPQ				No	0	3
SPGKPYL				No	0	14
SVFPSPK				No	0	19
QQPPFSQQQQPPFS				No	0	1
QQPPFSQQQPILSQQPP				No	0	1
QQPPFSQQQQPVLPPQQSPFPQ				No	0	2
QPQQPQQQFLQPRQPFPQQP				No	0	1
QQQFPQPQ				No	0	7
QQQFLQPRQPFPQQPQ				No	0	1
QQPFPQTQQPQQPFPQQPQ				No	0	1
QPQQQLPQ				No	0	14
ILPQQPPF				No	0	2
LSQQPPFS				No	0	76
QLQPFPQPQPFPPQLPYPQPQSFPPQQP				No	0	1
QPQQTFPQQPQLPFPQQPQQPFPQPQ				No	0	1
QQPPFSQQPPISQ				No	0	3
PYPQTQPFPPQQP				No	0	5
PQQPQQPFPQTQQPQQPFPQSKQPQQPF				No	0	1
PQQPQQSFPQQQQPAIQSFLQQQ				No	0	2
FPQPQQPQQSFPQQQPPF				No	0	1
QQPQQPYPQQPQ				No	0	14
QQTFPQPQQTFPHQPQQQFPQPQQ				No	0	1
PQQPQQSFPQ				Yes	2	6
PQQPQQQFLQPRQPFPQQPQQPYPQ				No	0	1
QQPQQPFPQTQQPQQPFP				No	0	1
YFIALPVPSQPVD				No	0	2
QPPFAQQQQPPFSQQPPI				No	0	1
FPQPQQPQQPFPQSQQPQQPFPQPQQQFPQPQ				No	0	1
QQPGQGQQPG				Yes	5	4
QPPISQQQQPP				No	0	5
VPVPQPQPQ				No	0	8
QSFPQQQPS				No	0	6
QPFPQPQQQFPQPQQPQQSFP				No	0	1
QQQPVLPQ				No	0	27
PQQPQQPFPQTQQPQQL				No	0	3
PQQPQQPFPQSQQPQQPF				No	0	4
QSQQPGQGQ				No	0	32
QQPLPQQP				No	0	7
QPPFSQQQQQPLPQQP				No	0	5
QQQPQPQPQPQPQP				No	0	5
QPGQGQQGQQPGQGQPGYYPTSSQLQP				No	0	1
FPQPQQPQQPFPQSQQPQQPFPQPQQQFP				No	0	1
PQQPYPQQQPQYLQPQQP				No	0	29
PQQPYPQQRPKYLQPQQPISQQQAQQQQQQQQQQQQQ				No	0	1
QQPVLPPQQSPFP				No	0	2
FPHQPQQQFPQPQQPQQQFLQPQ				No	0	1
FPHQPQQQFPQPQQPQQQFLQPRQP				No	0	5
QPFPQSQQP				No	0	2
QQPILPQ				No	0	29
PQQPYPQPQPQYPQPQQPISQ				No	0	1
QQQQPVLPQ				No	0	1
QPGQGQQGHYPASLQ				No	0	9
QPFPQTQQPQQLFP				No	0	5
QQPFPQPQQQLPQ				No	0	1
PQQPYPQPQPFPSQQPYLQLQPFPQPQPFLPQ				No	0	1
PQQQFPQPQQPQQQFLQPQQ				No	0	1
FPQPQPFPPQLPYPQP				No	0	1
QPFPSQQPYPQPQP				No	0	2
QPFPSQQPYPQPQPFPPQ				No	0	1
WSIIWPQ				No	0	9
FPHQPQQQFP				No	0	12
QQPILPQQP				No	0	30
QQPFPQPQQQLP				No	0	1
FPQQPSFSQQQPP				No	0	3
LPQIPEQS				No	0	5
PQQPQLPFP				No	0	15
QPQPFRPQQSYPQPQP				No	0	2
PQTQQPQQPFPQPQQTFPQQPQLPFPQQP				No	0	1
QPQPFRPQQPYPQPQPQYSQPQ				No	0	1
QPQPFPSQQPYLQLQPFPQPQPFPPQ				No	0	1
QQPQQPFPQPQQTFPQQPQLPFPQQPQQPFPQPQ				No	0	1
QPQPFRPQQPYPQPQPQ				No	0	2
QTFPQPQ				Yes	2	20
FRLPEDA				No	0	5
VQWPQQQPF				No	0	12
PQQPFPQSKQP				No	0	15
QQFPQPQ				No	0	40
QQPPFLQQQRPPFSRQQQIP				No	0	1
PSQQPYLQLQPFPQPQP				No	0	1
QQPPFSQQP				No	0	3
PQQPFPQTQQPQQPFPQLQQPQQ				No	0	1
GGGPPQPPLAP				No	0	4
GGSFYPGETTPPQ				No	0	7
QPQPQPQPQPQPQ				No	0	2
QPQPFLPQLPYPQPQSFPPQQP				No	0	1
GQGIIQPQQPA				No	0	5
PQQPFPQP				Yes	3	2
PQQPFPQTQQPQQPFPQSKQPQ				No	0	1
PQQPQLP				No	0	17
PSQPVDPR				No	0	23
QQPFPQLQQPQQPFPQPQQQLPQ				No	0	2
VMVISPR				No	0	13
FPPQQPYPQPQPQYPQPQQPI				No	0	1
QQPPFSQQQQQPPF				No	0	5
QPQQQLGQQPQQQQQQQVLQGTFLQ				No	0	1
QQPFPQPQQQLPQP				No	0	3
QQPFPQSQQPQ				No	0	6
FSQPQQQFPQP				No	0	1
FPPQLPYPQPQSFPPQQ				Yes	1	1
QPYPQPQPFPSQLPYLQLQPFPQ				No	0	1
QQPPFSQQQQPVLPQ				No	0	1
GQVQQPGQGQ				No	0	6
QPQQQFPQTQQPQQPFPQPQ				No	0	1
VPQPQQPQQPF				No	0	3
FPPQLPYPQPP				No	0	2
QPYPQPQPQYSQPQ				No	0	1
QQPPFSQQQQQPLPQQP				No	0	2
FVGAEMAPWS				No	0	10
TQQPQQPF				Yes	1	16
QQPGQLQQPAQGQQP				No	0	36
WQIPEQ				No	0	12
FPQPQQPQQQFLQPQQ				No	0	1
QPYMQLQPFPQPQLPYPQPQLPYPQPQP				No	0	1
FPQQQRP				Yes	2	1
QPQYPQPQ				No	0	5
QPQYSQP				No	0	3
YPQPQLPYPQPQP				No	0	4
QPQSFPPQQ				Yes	2	3
HQQPFPSQQPYPQPQP				No	0	9
QQPFPQSQQPQQPFPQPQ				No	0	1
QPRQPFPQQP				No	0	2
QPQQTFPQQPQLPFPQQPQ				No	0	1
VRVPVPQPQ				No	0	5
VETGVIKPGM				No	0	6
QQFPQTQQPQQPF				No	0	1
QQPFPQQPQQPYPQQP				No	0	2
QQPFLQP				No	0	4
FPQPQQQLPQPQ				No	0	3
VDQLVERMLFGP				No	0	2
QQPFPQQQQP				No	0	2
QPRQPFPQQPQQP				No	0	1
FPQPQQQFP				No	0	1
QPQQTFPQPQ				Yes	2	2
QPQQTFPQP				Yes	2	5
EGVGLPVDPL				No	0	3
EQVPLVQQQQFPGQQQPFPPQQPYPQPQP				No	0	2
QQPFPPQQPYP				Yes	1	1
QPQQTFPHQPQQQVPQPQQP				No	0	3
FPQPQQPQQSFPQQQQ				No	0	1
QQPFPPQQPYPQP				Yes	1	1
YRPAQNNWDLGAPAVS				No	0	4
QQPPFSQQQPILPQ				No	0	4
QQPFPQLQQPQQPF				No	0	1
QQPPFSQQPPISQQQQ				No	0	3
SKTGGLGDVLGGLPA				No	0	1
PQQPFPQTQQPQQPFPQLQQPQQP				No	0	1
PQQPYPQPQPFPSQQ				No	0	1
PQQPYPQPQPFPSQL				No	0	2
PQQPYPQ				Yes	4	6
QQQRPPF				No	0	25
QPGQGQQGQQPGQGQQPGQGQ				No	0	2
PQQPQQSFPQQQQPAIQSFLQQ				No	0	1
QQPQQPYPQQPQQP				No	0	1
QPGQGQQPGQG				Yes	3	3
QPGQGQQSGQGQ				No	0	16
QPLPPQQT				No	0	1
QQTYPHQPQQQFPQTQQPQQPFPQPQ				No	0	2
QPPFAQQQQPPF				No	0	30
QQPQQPFPQSQQPQQPFPQPQ				No	0	3
QQPQQPFPQSQQPQQP				No	0	1
QPGQGQGQ				No	0	2
PQQPQQPYPQQPQQPFPQTQQPQQPFPQSK				No	0	1
QSGQGQQPGQWQQPGQ				No	0	5
PQQPQQPFLQPQQPFPQQP				No	0	1
QPQLPYPQPQPFRPQQPYPQPQP				No	0	1
LPFPQQPQQP				No	0	1
QPQPFPPQLPYPQ				No	0	3
PQQPFPQTQQPQQPFPQLQQPQ				No	0	1
PQQPFPQTQQPQQLFP				No	0	1
QPQPFPPQLPYPQPQSFPPQQPYPQQQPQY				No	0	1
PQQPFPQSKQPQQPFPQPQQPQ				No	0	1
PQQPFPQPQQTFPQQPQLPFPQQ				No	0	1
QQPQQPFPQPQQQLPQPQQPQ				No	0	1
QTQQPQQPFPQQPQQ				No	0	1
PQQPFPQPQQTFPQQ				No	0	5
QTYPHQPQ				No	0	4
QSGQGQQPGQWQQP				No	0	6
PQQPFPQPQQQFPQPQQPQQ				No	0	2
QQPQQQQLAHQ				No	0	1
PQQPYPQPQPFPSQQPYLQLQPFLQ				No	0	1
QPFPLQP				No	0	4
QPFLQPQ				No	0	8
QLPYPQTQPFPPQQPYPQPQPQ				No	0	2
QLPYPQTQPFPPQQPYPQPQ				No	0	1
QLPYPQPQ				Yes	1	4
QQQFPPQQP				Yes	2	2
QPFPQPQLP				No	0	2
QGQQPGQGQQPGQGQQGQQPGQ				No	0	1
QQQPFPQ				No	0	9
QPFPQPQLPYSQPQPFRPQQPYPQPQP				No	0	1
QGHYPASLQQPGQGQ				No	0	5
QQQPILPQ				No	0	25
QQPYMQLQPFPQ				No	0	14
QPFPQPQQPQQSFP				No	0	2
QQQRPP				No	0	4
QPFPQPQQPQQSFPQ				No	0	4
QQQPQPQPQPQPQPQ				No	0	3
PQQSYPQPQ				No	0	6
PQQQQLQEQLTPCATFLQHQCSPVTVPFPQ				No	0	1
PQQQFSQPQQQFPQP				No	0	2
PQQQFPQPQQPQQSFPQQQPPFIQ				No	0	1
QQQQPLP				No	0	25
PQQQFPQ				No	0	14
PQQQFLQPRQP				No	0	15
QQQQPPF				No	0	41
PQQPYPQSQPQYSQPQQPI				No	0	1
PQQPYPQPQPQYSQPQQPISQQ				No	0	3
PQQPYPQPQPQYSQPQQPISQ				No	0	4
PQQPYPQPQPQYSQPQQPIS				No	0	2
QQQQPVLPQQSP				No	0	2
QPFPQPQQPQQSFPQQQP				No	0	2
QPQPQPQ				No	0	5
QPFLQQPQQPSPQP				No	0	1
PHQPQQQFPQPQQPQQQFLQPRQPFPQQP				No	0	1
SFPPQQP				Yes	3	55
PQNPSQQQPQ				No	0	2
SQQQQPPF				No	0	10
QQPQQIFP				No	0	2
QPFLQPQLP				No	0	1
SLQQPGQGQGQPGQ				No	0	2
QPQQPFPQPQQQLPQPQQP				No	0	1
SLQQPGQGQQGHYPA				No	0	7
PQLPFPQ				No	0	41
QQPQQIFPQ				No	0	2
PPQQSFSQQPP				No	0	15
PQPFPPQLPYPQPPPFSPQQPYPQPQPQYPQPQ				No	0	2
LQQPQQPF				Yes	1	8
QPQQPQQQFLQPQQP				No	0	1
PILPQQPP				No	0	46
SPQRPGQGQQPGQG				No	0	1
QPQQPQQP				No	0	4
NPSQQQPQEQVPLVQQQQFLGQQQPFPPQQP				No	0	2
QPQQPISQQQQQQQQQQQQQQQILQQILQ				No	0	1
PFPQPQQQLPQP				No	0	1
QPQQPFPQTQQPQQ				No	0	1
QPQQPFPQTQQPQQLFPQ				No	0	1
PFPQPQPFLPQLPYPQPQSFP				No	0	1
SQQQQPPFS				No	0	44
SPQQPGQGQQPGQGQQGH				No	0	1
QPQQPFPQPQQPQQPFPQS				No	0	1
PQLQQPQQPFPQPQQQLPQPQ				No	0	2
RYPSYPQ				No	0	9
LPYPQPQP				No	0	1
PQQPFPQ				Yes	14	18
PQQPFCQQPQRTIPQ				No	0	2
QPQPQYSQPQQP				No	0	1
PQQLYPQQPYPQQP				No	0	3
QPQQPAQHESIRMSLQALRSMCNIYIPVQ				No	0	2
QPQQQFLQPQQ				No	0	2
PQPQYPQPQQPISQQQAQQ				No	0	1
RPQQPYPQ				No	0	8
QPQQPFCQQPQ				No	0	3
PQPQQTFPHQPQQQVPQPQQP				No	0	5
PQPQQQFPQP				No	0	1
PQQPFPQLQQPQ				No	0	16
LQLQPFPQ				Yes	1	13
LQPFPQPQLPYPQPQP				No	0	1
RSAPIYTQPRHLP				No	0	2
QPQQLGQCVSQP				No	0	1
YPHQQPFPSQQPYPQPQPFPPQLPYPQTQPFPPQQP				No	0	1
QQPQQPFLQPQ				No	0	1
QQQFLQPQ				No	0	11
QQPPFTQQQQ				No	0	4
YLQPQQPI				No	0	6
YPQPQPFPSQQPYLQLQPFPQPQ				No	0	3
QQPPISQQQQPPF				No	0	4
QQPYLQLQPFPQPQP				No	0	2
QQQPQPQPQ				No	0	2
QQQPPFSQQPPIS				No	0	2
QQPPFSQQQQQPL				No	0	3
STEPGNTPR				No	0	18
QQQPFPSQQPYMQLQPFP				No	0	1
QQQFPGQQQQFPPQ				Yes	1	1
QQQFPPQ				Yes	2	1
QQPQPQPQPQ				No	0	1
QQQFPQ				No	0	21
QQQFPQPQQPQQQFLQPQQPFPQQP				No	0	1
QQPQQLFPQSQQPQ				No	0	2
QQQQFPGQQQPFPPQ				No	0	1
QVPQPQQP				No	0	5
TQQQQPPFS				No	0	9
QWPQQQPF				No	0	2
QTQQPQQPFPQSKQPQQPFPQPQ				No	0	2
VQQQQFPGQ				Yes	3	1
VPVPQPQ				No	0	2
QQPQQPFPQPQQQLPQPQQPQQS				No	0	1
QQPPFSQQPPISQQQQPPFSQQQQP				No	0	2
QSYPQPQ				No	0	5
QQPILPQQPPFSQQ				No	0	3
QQPPFSQQQPI				No	0	2
QQYPLGQGSFRPSQQNPQ				No	0	1
RPQQPYPQSQP				No	0	2
QQPQQPFPQTQQPQQL				No	0	1
QQSQQQWQEPQQQAQHKS				No	0	1
SFPPQQPYPQ				Yes	3	10
QQQQLFPQ				No	0	5
VETGVIKPG				No	0	9
WQIPEQS				No	0	1
WQQQPLPPQQTFPQQP				No	0	2
QQPQQQYPS				No	0	1
QQPQQSFPQQQPPF				No	0	1
QQPQQSFPQQQRPF				No	0	1
VQGGPGPSGQ				No	0	2
QQQQQIIQQILQQQLIPCMDVVLQQHN				No	0	2
QQPQRTIPQP				No	0	8
QQQQPQQSGQGV				No	0	4
SQQPQQPF				No	0	9
QQPPFSQQQQPPFSQ				No	0	2
QQPLFSQQQQQQLFPQQP				No	0	2
SQQPQQTFPQPQQTFPHQPQQQFPQPQ				No	0	1
QQPPFSQQQQPQ				No	0	1
QQPQQQFLQPRQPFPQ				No	0	1
QQPPFTQQQQQQQQQQPFTQQQQ				No	0	1
YYPTSPQ				No	0	15
QQPFPQTQQPQQLFPQSQQPQQQFSQ				No	0	1
PQLPYPQ				Yes	1	22
PQLQQPLSQQPQQTFPQPQQTFPHQPQQQVPQPQ				No	0	1
PQPFPPQ				No	0	2
QPFPQTQQPQQPFPQSKQPQQ				No	0	1
PQPQGQVPLVQQQQFPGQQQQFPPQ				No	0	1
PQPQPFLPQLPYPQPQSFPPQQ				No	0	3
QPFSQQPQ				Yes	1	3
QPFPQSQQPQQPFPQPQQQFPQP				No	0	2
QPFPQQQQPPFSQQ				No	0	2
PQPQQQLPQPQQPQQSFPQQQ				No	0	1
QPFPQPQQPQQPFPQSQQPQQPFPQPQQQFPQPQQPQ				No	0	1
PQPQSFPPQQPYPQ				Yes	2	4
PQQPFCQQPQRTIPQPHQTFHHQ				No	0	1
QPFPQPQPFPPQL				No	0	2
QPFPQSQQPQQ				No	0	1
PQQPFPQPQQPQQPFPQSQQPQQP				No	0	1
QPGQGQPGYDPT				No	0	2
QPPFIQP				No	0	2
PFPQLQQP				No	0	1
PFPQPQLPYPQPQLPYPQP				No	0	1
QPQPFRPQQSYPQPQPQYSQPQ				No	0	2
QPQPFRPQQSYPQPQ				No	0	1
PFPQPQQPQQSFPQ				No	0	1
QPQPFPSQQPYLQLQPFLQ				No	0	1
QPGQGQQPGQGQ				Yes	2	6
QPQPFPSQQPYLQ				No	0	1
QPQNPSQQQPQ				No	0	5
QPPPFSPQQPYPQPQPQYPQPQ				No	0	4
PFPQSKQPQQPFPQPQ				No	0	1
QPPFSQQQQQPLPQ				No	0	2
QPPFSQQQPI				No	0	4
PGQQQPFPPQQPYPQPQ				No	0	1
QPQPFPPQLPYPQPQSF				No	0	1
PFLPQLP				No	0	11
PQQPFPQPQQPQQPFPQSQQPQQPFPQPQQQF				No	0	1
PQQPFPQPQQPQQSFPQQ				No	0	1
PQQPQQQFLQPRQPFPQ				No	0	3
PQQPYPHQQPFPSQQP				No	0	4
QFPPQQPYPQPQPF				No	0	1
PQQPYPQPQPQYPQPQ				No	0	3
PQQPYPQQQPQYLQP				No	0	1
PQQQFLQP				No	0	15
PQQPQQPFPQTQQPQQPFPQLQQPQ				No	0	1
PYPQPQP				Yes	1	5
PQQQFLQPQ				No	0	14
PQQQKQQPETKAREMEPEPQ				No	0	1
PQQQPFPS				No	0	18
PQQQPPFIQPSLQQQVNPCKNFLLQQCKPVSLVSSLWSMIW				No	0	1
PQQQRP				Yes	2	6
PQQQVPQPQQPQQP				No	0	4
PYPQPQLPYPQPQLPYPQP				No	0	1
QPFPPQLPYPQPQSFPPQQ				No	0	2
QGQQPGQGQQGQQPGQGQQPGQGQP				No	0	2
PQQPQQP				Yes	2	19
PQQPFPQPQQQLPQPQ				No	0	1
PQQPFPQPQQTFPQQPQ				No	0	3
PQQPFPQQPQQPFPQTQQPQQPFPQLQQ				No	0	1
PQQPFPQSKQPQQPFPQPQ				No	0	1
PQQPFPQSQQ				No	0	1
PQQPFPQSQQP				No	0	3
PQQPQQPFPQTQQPQQLFPQSQQP				No	0	1
PQQPFPQSQQPQQP				No	0	2
QLPYPQPQLPYPQPQ				No	0	4
PQQPFPQTQQPQQ				No	0	4
PQQPFPQTQQPQQLFPQ				No	0	1
QIGQGQQPEQGQQPG				No	0	1
QLFPQQP				No	0	1
QGQQPGQGQQPGQGQP				No	0	1
QLPYPQTQPFPPQQP				No	0	1
QPQQIFPQ				No	0	20
QPPPFSPQQPYPQP				No	0	2
PQSQQPQQPFP				No	0	1
QQFPPQQPYPQPQPFPSQ				No	0	1
FPFEWAVRLQQFQYSANALFPDPPQ				No	0	1
QPQQQFLQPRQPFPQQP				No	0	1
QQERSQLDRKAREGETVVP				No	0	1
FPQPQQP				No	0	3
GQPQQQVPVEI				No	0	2
QPYMQLQPFPQPQ				No	0	6
FPQPQQPF				No	0	3
QPQQQFPQPQQPQQQFLQPQQPFPQQP				No	0	1
GGPPQPPLAP				No	0	1
QPQQQFPQPQQPQQSFPQQQQ				No	0	1
QPQYPQPQQPISQQQAQQQ				No	0	1
FPQPQQPQQQFLQPRQPFPQQ				No	0	1
QPQYLQP				No	0	4
FPQQPQQPFPQPQQPQ				No	0	1
FPQSQQPQQPFPQP				No	0	2
QPQQTFPHQPQQQVPQP				Yes	1	1
QPQQPFPQLQQPQQPFP				No	0	1
QPQQQFSQPQQQFPQPQ				No	0	2
FPQQQQPPFSQQQP				No	0	1
QQFPPQQPYPQPQPFPSQQ				No	0	2
GQQPGQWQQPGQWQQPGQG				No	0	1
ILPQQPPFS				No	0	14
QQPFPQSKQPQQPFPQPQ				No	0	1
QPQQPFPQSQQP				No	0	2
AGTGAFPR				No	0	1
LPEWMTSAS				No	0	17
QQPFPQPQQQFPQPQQPQQSF				No	0	2
LMQQQQQFP				No	0	22
QQPFPQLQQPQ				No	0	1
QQPFPPQ				Yes	1	1
QPQQQLGQQPQQQQVLQGT				No	0	1
IARLPGQPAVDFD				No	0	2
ANIDAGIGGQ				No	0	4
QQIFPQPQ				No	0	7
DVTTALEGK				No	0	3
QQGFVQAQQQQP				No	0	15
KEHGAQEGQAGTGAFPR				No	0	3
QQFPQPQQPQQSFPQQ				No	0	2
PQPQPFPSQQPYLQLQPFPQPQLPYPQPQ				No	0	1
PQYPQPQQPISQQQAQQQQ				No	0	1
PQQPQQPFPQTQQPQQPFPQQPQQ				No	0	1
TFPQQPQLPFPQQPQ				No	0	1
FPQQQPFPQ				No	0	8
GLGIIQPQQPA				No	0	5
QQLGQQPQQQQQQQVLQG				No	0	1
PQQPQQPFPQTQQPQQPFPQQPQ				No	0	2
QQPYPQ				Yes	4	7
QPQQPYPQQPQQ				No	0	1
PQPQPQP				No	0	1
FPQTQQP				No	0	3
SQQQPGQGQQGHYPA				No	0	1
QPGQGQPGYYPTSPQQSGQ				No	0	1
QPFSQQPQQIFPQPQ				No	0	2
PQLPFPQQPQQPFPQPQQPQQPFP				No	0	1
QLPYPQPQLPYPQPQLPYPQPQ				No	0	2
QPYPQQPQQPFPQTQQP				No	0	1
FPGQQEQFPPQQPYP				No	0	1
QPQQQYPSSQVSFQPSQLNPQ				No	0	1
QQQFPGQQQQFPPQQPYPQPQP				No	0	1
PQQPQQPFPQTQQPQQPFPQQPQQPFPQT				No	0	1
QLPYPQT				No	0	12
QPQQPQQSFPQQQQPAIQSF				No	0	1
YPTSPQQPGQGQQPGQG				No	0	2
QPQQQFPQTQQPQQP				No	0	3
FLQPQQPFPQ				Yes	1	3
FPQPQQQFPQ				No	0	2
PGQGQQGQQPGQGQ				Yes	1	1
QPLQQYPL				No	0	2
IALPVPSQPV				No	0	2
FIALPVPSQPVDP				No	0	1
PQQPYPQPQPQYP				No	0	5
QWPQQQPVPQPHQPFSQQPQQTFPQ				No	0	1
TQQPQQPFPQLQQPQQPFPQPQ				No	0	5
PFPQPQQQFPQ				No	0	1
IKDILPPGSI				No	0	6
PQQQFPQPQQPQQQFLQPQQPFPQQPQ				No	0	1
LPQIPEQ				No	0	2
LPQQPSF				No	0	8
SVEEKFPT				No	0	3
YSQPQQPI				No	0	7
PQQSFPQ				Yes	5	4
FLPQLPYPQPQSFPPQQP				No	0	1
QTFHHQPQQTFPQPQ				No	0	3
PFPQTQQPQQPFPQQPQQPFPQ				No	0	1
PQPQQPQQQFLQPRQPFPQQPQQ				No	0	2
FPQSKQPQQPFPQP				No	0	1
WPQQQPFP				No	0	7
VQWPQQQPFLQPHQPFSQQPQQIFPQPQ				No	0	1
PQQPFPQPQQQLPQPQQPQ				No	0	3
FPQPQQPQQPFPQSQQPQQPFPQPQ				No	0	1
FQSNAPK				No	0	2
FPQPQQPFCQQPQRTIP				No	0	1
FPQLQQPQQP				No	0	1
PPQQPYPQQQPF				No	0	1
QTFPHQP				Yes	2	2
PPQQPYPQPQPFP				No	0	1
FLQPQQPFPQQPQQPFPQTQQPQQPFPQQP				No	0	1
GQQQPFPPQQPYP				Yes	1	2
PGQQQPFPPQQPYPQP				No	0	2
QQVPQPQ				Yes	1	18
NWEDVLLE				No	0	11
QQQQPPFAQQQQPP				No	0	1
QPYPHQQPFPSQQPYPQP				No	0	1
QQFLQPRQPFPQQPQ				No	0	1
QPQPFRPQQPYPQPQ				No	0	1
QQPPFSQQQQQPLPQQ				No	0	1
QFLGQQQPFPPQQPYPQPQ				No	0	4
QQPPFSQQQQQPLPQ				No	0	1
QQFQGQQQPFPPQQPYPQPQP				No	0	1
QPQPFPS				No	0	4
QPYPQPQPFPPQLPYPQ				No	0	1
QQQLPQPQQ				Yes	1	4
QLFPQQPS				No	0	4
QPPFIQPS				No	0	2
QGQGQPGQ				No	0	6
QPQQQFLQPRQPFPQ				No	0	1
QPQQQFPQTQQPQQPF				No	0	1
QLQQPQQPFPQ				No	0	1
QPFPPQLPYPQPP				No	0	3
QPQRTIPQPHQTFHHQPQQTFPQ				No	0	1
QPQQPQQPFPQSQQPQQPFPQ				No	0	1
QQPQQLFPQSQQPQQ				No	0	2
QPFPQQQQPPFSQQQP				No	0	1
QQLGQQPQ				No	0	5
QPQQPFPQTQQPQQPFPQSKQPQ				No	0	1
QPFPSQQPYPQP				No	0	1
QPQQTFPQQPQ				No	0	3
PSQQQPQKQVPLVQQQQFPGQQQPFPPQQP				No	0	1
QPFPQTQQPQQPFPQSKQPQ				No	0	1
QQQPFLQP				No	0	2
QQPQQPFPQSQQPQQPF				No	0	1
QLGQQPQ				No	0	8
QQPQQQLGQQP				No	0	15
QQPYPQPQPQYSQPQ				No	0	1
QPFPQPQQPFCQQPQRTIP				No	0	1
PFPQPQQQLPQPQQPQQSFPQ				No	0	1
PQQPQQPYPQQPQQPFPQTQQPQ				No	0	2
VPQPQQPQQPFLQPQQPFPQQP				No	0	1
FLQPQQPFPQQPQQPYPQQPQ				No	0	1
QQQPILPQQP				No	0	10
QQQQFPPQ				Yes	2	17
QQPLSQQPQQTFPQPQ				No	0	2
PQQPYPQPQPQYPQPQQP				No	0	4
QQPQQPFPQLQQPQQ				No	0	1
MDIKPW				No	0	1
QPQQPFPQTQQPQQLFP				No	0	2
QPQQPISQQQQQQQQQ				No	0	1
QPQQQFPQTQQ				No	0	1
QPFPQTQQPQQPFPQQ				No	0	1
QPQQPQQSFPQQQRPFI				No	0	1
PPQQTFP				No	0	41
PQPQQQFPQPQQPQ				No	0	1
QPQQPYPQQPQQP				No	0	1
PQPQQQFPQPQQPQQSFP				No	0	1
QPFPQPQQPQQSF				No	0	1
VPLVQQQQFPGQQQQFPPQQP				No	0	1
LPYPQPQ				Yes	1	3
QPHQPFSQQPQQTFPQPQ				No	0	5
QPGQGQQPGKWQE				No	0	3
SQQQPSFLQQQP				No	0	4
QQPPYSQQQQPPYSQQQQP				No	0	1
LQQQPILPQ				No	0	3
QPQQQFSQPQ				No	0	3
QQPQQPFPQSKQPQ				No	0	3
QPQQQFPQPQQPQQSFPQ				No	0	1
PFPQPQQTFPQQPQLPFPQQP				No	0	1
IYSPGKP				No	0	1
PQSQQPQQPFPQPQ				No	0	3
SQQQQPVLP				No	0	8
VQWPQQQP				No	0	8
QPQQIFP				No	0	32
LQLQPFPQPQPFPPQ				No	0	2
WPQQQPFPQP				No	0	2
QQPYLQLQPFPQPQPFPPQ				No	0	1
PQQPFLQP				No	0	2
QTFPQQP				No	0	1
FPQPQLPYPQP				No	0	1
PQQPQQPFPQTQQPQQP				No	0	3
QGQQPGQGQQGQQPGQGQQPGQGQ				No	0	1
PQQPQQSFPQQQPPFIQPS				No	0	1
PQQPQQSFPQQQQP				No	0	1
PQQPYPQPQPFPSQQPYLQLQP				No	0	1
QQQQQFPGQQEQFPPQQP				No	0	1
QQPLPPQQTFPQQP				No	0	1
PQQPYPQPQPQYSQPQQP				No	0	7
QQQQPQ				No	0	4
YPQQPQ				No	0	1
QQGQQPGQGQ				Yes	7	4
ATANMQVDPSGQVQWPQQQPFPQPQ				No	0	1
QQQQFPGQQQQFPPQ				Yes	1	1
QQPFPQPQQQFPQP				No	0	1
PQQQPFPSQQPYMQLQ				No	0	1
QIGQVQQPGQG				No	0	2
QLQPFPQPQPFPPQLPYPQPPP				No	0	1
QPYPQPQPQYPQ				No	0	1
VLPQQPPFS				No	0	7
QPFLQPHQPFSQQPQQIFPQPQ				No	0	1
PQQPFPQSQQPQ				No	0	4
WQQPGQWQQPGQG				No	0	2
QPFPPQLPYP				No	0	2
QTQPFPPQQPYPQP				No	0	1
FPQPQQPFCQQPQRTIPQ				No	0	1
QQPPFSQQQPILPQQPPF				No	0	1
QPRQGQQGYYPTSPQ				No	0	3
FPQPQQPQQSFPQQ				No	0	1
PQQPFPQQPQQPYPQ				No	0	3
QPQQPFPQPQQQLPQ				No	0	3
QPFPQPQQPFCQQPQRTIPQPHQT				No	0	1
PSGQVQWPQQQPFPQP				No	0	1
QPFPQPQQQFPQPQQ				No	0	1
IGGIGTVPVG				No	0	2
SQVQWPQ				No	0	13
QPQQPQQQFLQPQQPFPQQP				No	0	2
PQQTFPQQPQLPFPQQPQQPFPQPQ				No	0	1
PQPQPFPPQLPYPQPPP				No	0	1
QQPPFSQQQPSFLQQQP				No	0	1
PVPQPQPQ				No	0	2
SPGKPYLA				No	0	1
QQQWQGMYQPQQ				No	0	1
QQPQQPFPQSQQPQQPFPQPQQ				No	0	1
QQPPFSQQQQPPFSQQQQ				No	0	1
QGQQPGQGQQPGQ				Yes	2	2
FPGQQQPFPPQQPYPQPQPFPSQQPYL				No	0	1
PQLQPKNPSQQQPQEQVP				No	0	1
PQQPISQQQQQQQQQQQQKQ				No	0	1
HYYRPA				No	0	2
YMQLQPFPQPQLPYPQP				No	0	1
QPQPQNPSQPQPQGQ				No	0	2
QPFRPQQPYPQPQPQ				No	0	1
QQPFPQTQQPQQPFPQQPQQPFPQTQQPQ				No	0	1
QLQQPQQPFPQPQQQLPQPQ				No	0	1
MGLPSNPL				No	0	1
GVEGSEPGIVGEEIAPL				No	0	3
QPQQQFPQPQQ				No	0	1
FPGQQQPFPPQQPYPQPQ				No	0	1
QQPFPQSQQPQQPFPQ				No	0	2
QQPPFSQQQQPVLPPQ				No	0	1
AGHYVPELSQLV				No	0	1
VQQQQFPGQQQPFPPQQPYPQPQP				No	0	1
QQPFPQPQQQLPQPQ				No	0	3
QQPPFSQQQQPVLPPQQSPFPQQQQQHQQLVQ				No	0	1
FPQPQQTFPQQPQ				No	0	1
AIPEIVKEEDVQIV				No	0	1
AGLQFPVG				No	0	1
VVGTPAYHEM				No	0	1
PQSQQPQQP				No	0	3
PQQPFPQPQQPQQSFPQQQ				No	0	2
PQQPFPQPQQQLPQPQQPQQ				No	0	2
PQQPQQPFPQPQQPQQPFPQSQQPQ				No	0	1
QGQQPGQG				Yes	13	6
QGQQGQQPGQGQPG				Yes	1	2
PPISQQQQPP				No	0	1
QPPFSQQQQPVLPQQ				No	0	1
SQQPQQIFPQPQQTFPHQPQQQFPQPQ				No	0	1
QQPYPQPQPFP				No	0	1
PYPQPQPQYSQP				No	0	1
PYPQPQS				Yes	1	10
PQQSFPQQQP				No	0	2
QQQQFPPQQ				Yes	2	1
QQQPPFAQQQQPP				No	0	1
QPQQPFPQTQQPQQL				No	0	1
PQTQQPQQP				No	0	2
EGFAIVVEIPFSL				No	0	1
QQPYPQQPQQPFPQTQQPQ				No	0	1
QLQPKNPSQQQPQ				No	0	1
PQTQQPQQLFPQSQQPQQQFSQPQ				No	0	1
QGQQPGQGQQGQQPGQGQQGQQPGQGQP				No	0	1
QGQGIIQPQ				No	0	1
FPDALSFP				No	0	5
QQQPPFWQQQPP				No	0	1
ALLAFTATSAVAQLYTTCSQGYGQCQQQPQPQPQ				No	0	2
QGIIQPQQP				No	0	1
QQFPGQQEQFPPQQP				No	0	2
QQQQPSSQFSFQQP				No	0	4
FHHQPQ				No	0	2
QQQQPPYSQQQQPP				No	0	1
PVPSQPVDPR				No	0	2
QTQQPQQPFPQSKQPQQPF				No	0	1
AADIPVPQ				No	0	6
QQPPFSQQQQLVLPQQP				No	0	1
LERPWQEQPLPPQ				No	0	2
QPQQQFLQPQ				No	0	3
TFPQPQQTFPHQPQQQFPQPQ				No	0	2
LSQQPPF				No	0	7
FSPQQPYPQP				No	0	1
VQQQQFPGQQQPFPPQQP				No	0	5
LVQEQQFQGQQQPFPPQQ				No	0	1
FSPQQPYP				No	0	6
QPQQLPQFEEIR				No	0	1
HQPQQQFPQTQQPQQPFPQPQQTFPQQPQLPFPQQP				No	0	1
QPQPFRPQQ				No	0	1
PFPQPQPFPPQLPYPQPPP				No	0	1
WELTEEEHRRIAEIPQ				No	0	2
VQWPQQQPVP				No	0	1
QPFPQPQLPYP				No	0	1
PQQIFPQP				No	0	1
PQLQLQNPSQQQPQEQ				No	0	2
PQLQPQNPSQQQPQEQVPLMQQQQQFPGQQEQFPPQQP				No	0	1
QPFPQTQQPQQLFPQSQ				No	0	1
SQQPYPQ				No	0	1
RPQQSYPQPQ				No	0	1
PQQPFPQTQQPQQPFPQ				No	0	2
LQPQQPI				No	0	9
PQQPYPQPQPQYPQ				No	0	2
PQQPQQPFLQPQ				No	0	4
QQQQPPFSQQQQPP				No	0	1
QPQPQPQPQPQP				No	0	1
QQPQQQVNTCSALLQQ				No	0	3
QPQQPFPQPQQQF				No	0	1
VAEAIRQQQPQQQWQGMYQPQQP				No	0	2
						Total sum of #PSMs
Total number of peptides				Total number of immunogenic peptides (Yes in column E)
1665				139		16317

## Sheet: Table S2.Peptides in ChiliO
Sequence peptide Chili Organic 1	Epitope	Results (Present/Absent)	Epitopes_Presents	Peptide_with_epitope	Number of epitopes contained in a peptide	# PSMs	PSM_immuno	% of immunogenic peptides	% of immunogenic abundance
AGILQADK	FPLQPQQPFP	Absent		No	0	1	192	4.70942	4.68178
PQQPQLPFPQQPQQPFPQPQQPQQPFPQ	IPQQPQQPFP	Absent		No	0	2
PQQPQLPFPQQPQQPFPQPQQPQQPF	KVPIPN	Absent		No	0	2		0.0470942	0.0468178
PQQPQLPFPQQPQQPFPQPQQPQQP	LGQQQPFPPQQPYPQPQPF	Absent		No	0	2
PQQPQLPFPQQPQQPFPQPQQPQ	LPGCRK	Absent		No	0	5
PQQPQLPFPQQPQQPFPQPQQP	LQCVGS	Absent		No	0	4
PQQPQLPFPQQPQQPFPQPQ	LQPQQPFPQQ	Present	LQPQQPFPQQ	No	0	10		Chili organic 1
QQLPQPQQPQ	PQQPFPQPQQ	Present	PQQPFPQPQQ	No	0	1		Total number of peptides	998
PQQPQLPFPQQPQQPFPQ	PQQPFPQQPQ	Present	PQQPFPQQPQ	No	0	2		Total number of immunogenic peptides (Yes in column E)	47
QQPFLQPQQPFPQ	PQQPQQPFPQ	Present	PQQPQQPFPQ	No	0	1		Total sum of #PSMs	4101
PQQPQLPFPQQPQQPF	PSGDRA	Absent		No	0	2		PSM_immuno	192
PQQPQLPFPQQPQQP	PYPP	Absent		No	0	21		% of immunogenic peptides	4.70942
QQFPQTQQPQQPFPQPQ	QPQQPFPQPQ	Present	QPQQPFPQPQ	No	0	11		% of immunogenic abundance	4.68178
PQQPQLPFPQQPQ	QPQQSFPQQQ	Present	QPQQSFPQQQ	No	0	8
PQQPQLPFPQ	QQFHQQQ	Absent		No	0	11
QQPFPPQQP	QQFPQQQ	Absent		No	0	15
QQPFPPQQPY	QQIPQQQ	Absent		No	0	4
QQPFPPQQPYPQ	QQLPQQQ	Absent		No	0	1
QQPFPPQQPYPQPQP	QQPPQQ	Absent		No	0	23
PQQPFPQTQQPQQLFPQSQQPQ	QQPQQPFPLQ	Absent		No	0	1
QQPFPPQQPYPQPQPFPSQLPYLQLQPFPQPQLPY	QQPQQSFPQQ	Present	QQPQQSFPQQ	No	0	1
QQPFPQLQQP	QQQPP	Present	QQQPP	No	0	1
PQQPFPQSKQPQQPFPQP	QQSPEQQ	Absent		No	0	4
PQQPFPQQPQQPFPQ	QQSPQQQ	Absent		No	0	6
PQQPFPQQPQQPFP	QQYPQQQ	Absent		No	0	2
PQQPQLPFPQQP	QSPEQQQ	Absent		No	0	12
QQFPQTQQPQQPFPQ	QTQQPQQPFP	Present	QTQQPQQPFP	No	0	3
QQFPQPQQPQ	SFQQPQQQYP	Absent		No	0	4
PQQPQQPFLQPQQP	YQQYPQQ	Absent		No	0	2
PQQQFLQPQQP	AQGQQPGQGQQGQQ	Absent		No	0	3
QPQQQVPQPQ	ESGQGQQPGQWQQP	Absent		No	0	2
QPQQQVPQPQQP	GQGQQAQQPGQGQQ	Absent		No	0	6
QPRQPFPQQPQ	GQGQQGQQPGQGQQ	Present	GQGQQGQQPGQGQQ	No	0	6
PQQPYPQPQPQ	GQGQQPGQGQQGQQ	Present	GQGQQPGQGQQGQQ	No	0	12
PQQPYPQPQPF	GQGQQPGQLQQPAQ	Absent		No	0	5
PQQPYPQPQP	GQGQQPGQWQQPGQ	Absent		No	0	13
QPYPQPQPFPPQ	GQHGQQPGQGQQGQ	Absent		No	0	5
QPYPQPQPQ	GQQGQQPGQGQQPG	Present	GQQGQQPGQGQQPG	No	0	6
QQFPGQQQPFPPQQP	GQQGQQVGQGQQAQ	Absent		No	0	35
QQFPGQQQPFPPQQPYPQPQ	GQQPGQAQQGQQPG	Absent		No	0	14
QQFPGQQQPFPPQQPYPQPQP	GQQPGQGQPGYYPT	Absent		No	0	12
PQQPQQPFPQPQQPQQPFPQ	GQQPGQGQQGQQPG	Present	GQQPGQGQQGQQPG	No	0	5
PQQPQQPFPQPQQPQQP	PGQGQQGQQPGQGQ	Present	PGQGQQGQQPGQGQ	No	0	5
QQFPPQQP	PGQGQQPGQGQQGY	Absent		Yes	1	27
PQQPQQPFPQPQQP	PGQWQQPGQGQPGY	Absent		No	0	1
PQQPQQPFPQPQ	PQQPGQGQQPGQLQ	Absent		No	0	10
PQQPQQPFPQ	PTSPQQPGQGQQPG	Absent		Yes	1	3
QQFPPQQPYPQPQ	PTSPQQSGQGQQPG	Absent		No	0	21
PQQPQQPFLQPQQPFPQQPQQPFPQ	PTSPQQSGQGQQPGQGQQ	Absent		No	0	1
PQQPQQPFLQPQQPFPQQPQQPFP	QGQQGQQLGQGQQG	Absent		No	0	1
PQQPQQPFLQPQQPFPQQPQQP	QGQQGQQPGQGQPG	Present	QGQQGQQPGQGQPG	No	0	2
QQFPPQQPYPQPQP	QGQQGQQPGQGQQG	Present	QGQQGQQPGQGQQG	No	0	45
PQQPQQPFLQPQQPFPQ	QGQQPGQGQHGQQP	Absent		No	0	1
PQQPQQPFLQPQQPF	QGQQPGQGQQGQQP	Present	QGQQPGQGQQGQQP	No	0	2
PQQPFPQQPQQP	QGQQPGQGQQPGQG	Present	QGQQPGQGQQPGQG	No	0	6
PQQPFPQQPQ	QGQQSGQGQQGYYS	Absent		Yes	1	2
PQQPFPQQP	QPAQGQQGQQPGQA	Absent		Yes	2	10
QQPFPQPQQPQ	QPAQGQQPGQGQQG	Absent		No	0	2
PQPQPFPPQLPYPQTQPFPPQQP	QPGQGQQGQQPGQG	Present	QPGQGQQGQQPGQG	No	0	1
PQPQPFPPQLPYPQPQ	QPGQGQQPGQGQPG	Present	QPGQGQQPGQGQPG	No	0	26
QQPFPQTQQPQQP	QPGQGQQPGQWQQS	Absent		No	0	3
PQPQPFPPQLPYPQ	QQGQQLGQGQQGQQ	Absent		No	0	1
PQPQPFPPQLP	QQGQQPGQGQPGYY	Absent		No	0	14
PQPQPFLPQLPYPQPQS	QQGQQPGQGQQPGQ	Present	QQGQQPGQGQQPGQ	No	0	8
PQPQPFLPQLPYPQPQ	QQPAQGQQGQQPGQ	Absent		No	0	2
PQPQPFLPQLPYPQP	QQPGQ	Present	QQPGQ	No	0	3
QQPFPQTQQPQQPFPQ	QQPGQGQQ	Present	QQPGQGQQ	No	0	1
PQPQLPYPQPQP	QQPGQGQQGQQPGQ	Present	QQPGQGQQGQQPGQ	No	0	4
PQPQLPYPQPQ	QQPGQGQQPGQGQQ	Present	QQPGQGQQPGQGQQ	No	0	4
PQPFPPQLPYPQPQ	QQPGQLQQPAQGQQ	Absent		No	0	2
PQPFPPQLPYPQPPPFSPQQPYPQPQPQYPQPQ	QQSGQGQ	Present	QQSGQGQ	No	0	1
PQPFPPQLP	QQSGQGQQPGQLQQ	Absent		No	0	11
QQPGQGQQPGQGQ	QSQQPGQGQQGQQV	Absent		Yes	1	4
PQNPSQPQPQ	SAQGQKGQQPGQGQ	Absent		No	0	1
QQPGQGQQPGQGQPG	SGYYPTSPQQPGQG	Absent		No	0	3
PQLPYPQPQSFPPQQPYPQ	SPQQSGQGQPGYYP	Absent		No	0	8
PQLPYPQPQSFPPQQP	TSLQQTGQGQQSGQ	Absent		No	0	10
PQLPYPQPQP	TSSQQPTQSQQPGQ	Absent		No	0	9
PQLPYPQPQLPYPQPQLPYPQPQP	YPTSPQQPGQWQQP	Absent		No	0	1
PQLPYPQPQLPYPQPQ	YYPTSPQESGQGQQ	Absent		No	0	1
QQPILPQQPP	EQFPQQQQFP	Absent		No	0	9
PQLPYPQPQ	FAQPQQLFPE	Absent		No	0	7
PQLPYPQPPPFSPQQPYPQPQPQYPQPQ	FHQQQLPQQQ	Absent		No	0	4
QQPFPQQPQQPYP	FPQQPQQPFP	Present	FPQQPQQPFP	No	0	1
QPQQQLPQPQ	FPQQQFPQQQ	Absent		No	0	3
QQPFPQQPQQPFPQ	FPTPQQQFPE	Absent		No	0	6
QQPFPQQPQQP	IQPQQPFPQQ	Absent		No	0	5
PQQPFPQPQQPQQPFPQ	LALQTLPAMC	Absent		No	0	9
QQPFPQPQQPQQPFPQ	LAQIPQQLQC	Absent		No	0	2
PQQPFPQPQQP	LPQQQIPQQP	Absent		No	0	5
PQQPFPQPQ	LQIPEQSQCQ	Absent		Yes	2	9
QQPFPQPQQPQQPFPQSQQPQQPFPQ	LQQQLVPQLQ	Absent		No	0	1
PQQPFPQLQQPQQPFPQPQQQLPQPQ	NPSNKELQSP	Absent		No	0	1
PQQPFPQLQQPQQPFPQP	PAMCNVYIPP	Absent		No	0	5
PQQPFPQLQQPQQPFPQ	PELQQPIPQQ	Absent		No	0	2
PQQPFPQLQQPQQPFP	PEQQQFPQQQ	Absent		No	0	2
QQPFPQPQQQFP	PFLQPQQPFP	Present	PFLQPQQPFP	No	0	1
QQPFPQPQQQFPQ	PFPQPQQPFP	Absent		No	0	11
PQQPFLQPQQPFPQQPQQPFPQ	PLQPQQPFPQ	Absent		No	0	1
PQQPFLQPQQPFPQQP	PLVQQQQFPG	Present	PLVQQQQFPG	No	0	3
PQQPFLQPQQPFPQ	PQLPFPQQSE	Absent		No	0	5
PQQPFLQPQQPFP	PQPQLPFPQQ	Absent		No	0	3
PQQPFLQPQQPF	PQQLPQQQIP	Absent		No	0	3
PQQPFLQPQQP	PQQPFPQLQQ	Present	PQQPFPQLQQ	No	0	7
QQPFPQPQQQFPQPQ	PQQPFPQTQQ	Present	PQQPFPQTQQ	No	0	15
PQQPFCQQPQRTIPQPHQTFHHQP	PQQSPEQQQF	Absent		No	0	1
QQPFPQPQQQFPQPQQP	PRPQQSPEQQ	Absent		No	0	4
QQPFPQPQQQFPQPQQPQ	QEQKQQLQQQ	Absent		No	0	4
QQPFPQPQQTFPQQPQLPF	QEQVPLVQQQ	Present	QEQVPLVQQQ	No	0	1
QQPFPQPQQTFPQQPQLPFPQQPQQP	QFPGQQQQFP	Present	QFPGQQQQFP	No	0	1
QQPFPQQPQ	QFPQQQFPQQ	Absent		Yes	1	6
PQPQQQLPQPQQP	QILQQILQQQ	Absent		No	0	4
QQPFPQQPQQPF	QILQQQLIPC	Present	QILQQQLIPC	No	0	5
PQLPYPQPPPFSPQQPYPQPQPQ	QLLQIPEQSQ	Absent		No	0	9
PQQQFPQPQ	QLPQQQFPQQ	Absent		No	0	13
QPQQQFPQPQ	QLPQQQIPQQ	Absent		No	0	1
QPFPQPQPFPPQLP	QLQQPQQPFP	Present	QLQQPQQPFP	No	0	13
QPQPFLPQLPYPQPQ	QPQQLFPELQ	Absent		No	0	2
QPQPFPPQLPYPQPQS	QPQQPFPQQP	Present	QPQQPFPQQP	No	0	9
QPFPQPQP	QPQQPIPVQP	Absent		No	0	2
QPFPQPQLPYPQPQLPYPQPQP	QQFPQQQFPQ	Absent		No	0	6
QPFPQPQLPYPQPQLPYPQPQ	QQLAQIPQQL	Absent		No	0	1
QPFPQPQLPYPQPQ	QQLFPELQQP	Absent		No	0	3
QPFPQLQQPQQP	QQLQQPFPLQ	Absent		No	0	4
QPFPQLQQPQ	QQLVPQLQQP	Absent		No	0	2
QPFPQLQQP	QQPIPVQPQQ	Absent		No	0	6
QPFPPQQPYPQPQP	QQPQQLPQQQ	Absent		No	0	7
QPFPQPQPFPPQLPYPQ	QQPQQPFPQL	Present	QQPQQPFPQL	No	0	7
QPQPFPSQQPYLQLQPFPQPQP	QQPQQPFPQP	Present	QQPQQPFPQP	No	0	2
QPQQIFPQPQ	QQPQQPFPQQ	Present	QQPQQPFPQQ	No	0	11
QPQQIFPQPQQ	QQPQQPFPQT	Present	QQPQQPFPQT	No	0	1
QPQQPFLQPQQP	QQQFPEQSQQ	Absent		No	0	5
QPQQPFLQPQQPF	QQQFPGQQQQ	Absent		No	0	3
QPQQPFLQPQQPFPQ	QQQFPQQPPQ	Absent		No	0	1
QPQQPFLQPQQPFPQQPQQPFP	QQQFPQQQFP	Absent		No	0	1
QPQQPFPQLQQP	QQQLPQPQQP	Present	QQQLPQPQQP	No	0	1
QPQQPFPQLQQPQQPFPQP	QQQLPQQQFP	Absent		No	0	2
QLQPFPQPQPFPPQLPYPQPQ	QQQQFPPQQP	Present	QQQQFPPQQP	No	0	8
QPQQPFPQPQ	QQQQFPQPQQ	Absent		Yes	1	7
QLQPFPQPQPFPPQLPYPQ	QQQQQQQILQ	Present	QQQQQQQILQ	No	0	8
QPFPPQLPYPQPQ	QQSEQIIPQQ	Absent		No	0	1
QPFPQPQPFPPQLPYPQPQ	QQSFPLQPQQ	Absent		No	0	10
QPFPQPQQP	QQSFPQQQRP	Absent		No	0	4
QPFPQPQQPF	QQSFPQQSQQ	Absent		No	0	2
QPFPQTQQPQQP	QQSFSYQQQP	Absent		No	0	2
QPFPQSKQPQQPFPQP	QSPEQQQFPQ	Absent		No	0	2
QPQLPFPQQP	QTQQSFPLQP	Absent		No	0	6
QPQLPFPQQPQQP	QVPLVQQQQF	Present	QVPLVQQQQF	No	0	9
QPFPQQPQQPYPQQPQ	QVSFQQPQQQ	Absent		No	0	8
QPFPQQPQQPYPQ	SPQQSFSYQQ	Absent		No	0	1
QPQLPFPQQPQQPF	SQQPFPTPQQ	Absent		No	0	2
QPFPQQPQQPFPQTQQPQQPFPQQP	TPIQPQQPFP	Absent		No	0	2
QPQLPFPQQPQQPFPQ	TPQQQFPEQS	Absent		No	0	2
QPFPQQPQQPFPQ	TQPQQPTPIQ	Absent		No	0	5
QPFPQQPQQPFP	VLQQSTYQLL	Absent		No	0	5
QPFPQQPQQPF	VQQQQFPGQQ	Present	VQQQQFPGQQ	No	0	6
QPQLPFPQQPQQPFPQP	VRVPVPQLQP	Present	VRVPVPQLQP	No	0	2
QPFPQQP	YIPPHCSTTI	Absent		Yes	2	10
QPQLPFPQQPQQPFPQPQ	YLQLQPFPQP	Present	YLQLQPFPQP	No	0	1
QPFPQPQQQLPQPQ	AQQPQQLPQQQQI	Absent		No	0	2
QPQLPFPQQPQQPFPQPQQP	FPQQQFPQQQFPQ	Absent		No	0	3
QPFPQPQQQLP	FPQQQFPQQQQLP	Absent		No	0	1
QPQLPFPQQPQQPFPQPQQPQ	FPQQQIAQQPQQL	Absent		No	0	1
QPFPQPQQQFPQPQQP	FPQQQQFPQQQIA	Absent		No	0	4
QPFPQPQQQFPQ	HQISQQPQQLPQQ	Absent		No	0	6
QPQLPFPQQPQQPFPQPQQPQQP	IPQQPQQFPQQQQ	Absent		No	0	2
QPQLPFPQQPQQPFPQPQQPQQPFPQ	LPQQQQIPQQPQQ	Absent		No	0	1
QPFPQPQQPQQPFPQ	LQQQQIPQQQIPQ	Absent		No	0	11
QPFPQPQQPQQP	PHQEFPQHQISQQP	Absent		No	0	5
QLQPFPQPQPFPPQLP	PPQQFPQQQFPIP	Absent		No	0	12
QLQPFPQPQPFPPQ	PQPQQFPQQQIPQ	Absent		No	0	3
QLQPFPQPQP	PQQIPQQQQIPQQ	Absent		No	0	4
QLQPFPQPQ	PQQLPQQQQIPQQ	Absent		No	0	7
QFPPQQPYPQPQP	PQQQFPQPQQIPQ	Absent		No	0	44
QFPPQQPYPQPQ	PQQQFPQQQQFPQ	Absent		No	0	4
QPQQPFPQTQQPQ	PQQQIPQQHPIPQ	Absent		No	0	2
QPQQPFPQTQQPQQP	PQQQIPQQHQIPQ	Absent		No	0	14
QFPGQQQPFPPQQPYPQPQP	PQQQQFLQQQQIP	Absent		No	0	20
QFPGQQQPFPPQQPYPQPQ	PQQQQFPQPQQFP	Absent		No	0	22
QFPGQQQPFPPQQP	PQQQQLPQQQFPQ	Absent		No	0	55
QPQQPFPQTQQPQQPF	PQQSPEQQQFPQQ	Absent		No	0	11
QPQQPFPQTQQPQQPFP	PYPPQQSQEPSPY	Absent		No	0	5
QEGQAGTGAFPR	QFPQQEFPQQQQF	Absent		No	0	4
QPQQPFPQTQQPQQPFPQ	QFPQQQQFPQQQS	Absent		No	0	14
QPQQPFPQTQQPQQPFPQQPQ	QFPQQQSPQQQQF	Absent		No	0	6
PYPQPQLPYPQPQP	QHQFPQQQLPQQQ	Absent		No	0	1
PYPQPQLPYPQPQ	QLPQQQFPQQQFP	Absent		No	0	2
PVPQPQPQNPSQPQPQ	QPQQFLQQQQFPQ	Absent		No	0	2
QPQQPFPQTQQPQQPFPQQPQQP	QPQQIPQQQQIPQ	Absent		No	0	5
QPQQPFPQTQQPQQPFPQQPQQPF	QPQQLPQQQQIPAT	Absent		No	0	2
QPQQPFPQTQQPQQPFPQQPQQPFPQ	QPSGSNVISISGL	Absent		No	0	2
PQTQQPQQPFPQPQ	QQFHQQQLPQQQF	Absent		No	0	7
PQTQQPQQPFPQ	QQFPQQPPQQFPQ	Absent		No	0	3
PQSQQPQQPFPQ	QQHPIPQQPQQLP	Absent		No	0	7
QPQQPQQPFLQPQQPFPQ	QQHQIPQQPQQFP	Absent		No	0	1
QPQQPYPQQPQ	QQIPQQPQQIPQQ	Absent		No	0	2
QPQQQFLQP	QQLPQQQQIPQQP	Absent		No	0	4
QPQQQFPQP	QQPQQFPQQQFPQ	Absent		No	0	4
QPQQPFPQQPQQPFPQTQQPQQP	QQPQQFPQQQQFL	Absent		No	0	1
QPQQQFPQPQQP	QQPQQLPQQQQFP	Absent		No	0	8
QPQQPFPQQPQQPFPQ	QQPSGSNVISISG	Absent		No	0	19
QPQQPFPQQPQQP	QQQEFPQQQFPQQ	Absent		No	0	16
QPQQPFPQPQQPQ	QQQFPIPYPPQQS	Absent		No	0	8
QPQQPFPQPQQPQQ	QQQFPQQQFHQQQ	Absent		No	0	5
QPQQPFPQPQQPQQP	QQQFPQQQFPQQP	Absent		No	0	10
QPQQPFPQPQQPQQPF	QQQFPRPQQSPEQ	Absent		No	0	3
QPQQPFPQPQQPQQPFP	QQQIPATQFPQQQ	Absent		No	0	5
QPQQPFPQPQQPQQPFPQ	QQQIPQQPQQFLQ	Absent		No	0	15
QLPFPQQPQQPFPQPQQPQQPFPQ	QQQIPQQPQQLPQ	Absent		No	0	1
QLPFPQQPQQPFPQPQQPQQP	QQQPPQQHQFPQQ	Absent		No	0	1
QLPFPQQPQQPFPQPQ	QQQQFPQQQEFPQ	Absent		No	0	4
QLPFPQQPQQPFPQ	QQQQFPQQQPPQQ	Absent		No	0	1
QLPFPQQPQ	QQQQFPQQQQLTQ	Absent		No	0	2
QPQQPFPQPQQQFPQP	QQQQIPQQPQQFP	Absent		No	0	2
QPQQPFPQPQQQFPQPQ	QQQQLTQQQFPRP	Absent		No	0	14
QPQQPFPQPQQQFPQPQQ	RGKELHTPQEQFP	Absent		No	0	1
QLGQGQQPR	SPQQQQFPQQQFP	Absent		No	0	2
QPQQPFPQPQQQFPQPQQP	SQEPSPYQQYPQQ	Absent		No	0	2
QPQQPFPQPQQQFPQPQQPQ	TPQEQFPQQQQFP	Absent		No	0	3
QGQQPGQGQQPGQGQQGQQPGQGQQPGQ	TQFPQQQFPQQEF	Absent		No	0	2
QGQQPGQGQQPGQGQ	YQQYPQQQPSGSN	Absent		No	0	2
QGQQPGQGQQPGQG	QPQQPFP	Present	QPQQPFP	Yes	1	2
QPQQPFPQPQQQLPQPQQPQQSFPQQ	QPQQPFPQ	Present	QPQQPFPQ	No	0	1
QPQQPFPQPQQTFPQQPQLPFPQQPQQP	EQQQFPQQQF	Absent		No	0	1
QPQQPFPQPQQTFPQQPQLPFPQQPQQPF	FPQQQIPQQH	Absent		No	0	1
QPQQPFPQQP	FPQQQQFPQP	Absent		Yes	1	2
QPQQPFPQQPQ	FPQQQSPQQQ	Absent		No	0	6
QPQQPFPQQPQQPFP	HQQQLPQQQF	Absent		No	0	3
QQPILPQQPPFS	HQQQPIQQQP	Absent		No	0	7
PQPQPFPPQLPYPQPPPFSPQ	LPQIPQQSRY	Absent		No	0	6
PQLPFPQQPQQPFPQPQQPQQP	PFVHPSILQQ	Absent		No	0	2
QTFPQQPQLPFPQ	PQPQQIPQQQ	Absent		No	0	7
GQVQWPQQQPFPQP	PQQIPQQQQI	Absent		No	0	2
QTFPQQPQLPFPQQPQ	PQQPQQFPQQ	Absent		No	0	6
GQQQPFPPQQPYPQPQP	PQQQFPQQQF	Absent		No	0	31
GQQQPFPPQQPYPQPQ	PQQQQFPQQQ	Absent		No	0	35
GQQQPFPPQQPYPQ	PYQQYPQQQP	Absent		No	0	16
QTFPQQPQLPFPQQPQQP	QCSPVAMPQS	Absent		No	0	4
GQQQPFPPQQP	QPQQFPQQQF	Absent		No	0	29
QTFPQQPQLPFPQQPQQPF	QPQQFPQQQI	Absent		No	0	3
QTFPQQPQLPFPQQPQQPFPQ	QPQQLPQQQF	Absent		No	0	4
QTFPQQPQLPFPQQPQQPFPQPQ	QQFPQQQPCS	Absent		No	0	4
QVQWPQQQPFPQPQ	QQFPQQQQFL	Absent		No	0	8
QWPQQQPFPQPQ	QQFPQQQQFP	Absent		No	0	5
GGGPPQPPLAPR	QQFPQQQQLP	Absent		No	0	3
RPQQPYPQPQ	QQPIQQQPQQ	Absent		No	0	12
RPQQPYPQPQP	QQQQFPQQQS	Absent		No	0	8
FRPQQPYPQPQPQ	QQQQIPQQQI	Absent		No	0	5
FRPQQPYPQPQ	QQQQLPQQQF	Absent		No	0	2
RPQQPYPQPQPQ	QSRYEAIRAI	Absent		No	0	14
FPQSQQPQQPFPQ	RPQQSPEQQQ	Absent		No	0	4
FPQSQQPQQPF	HQPFSQQPQQTFPQ	Present	HQPFSQQPQQTFPQ	No	0	3
QTFPQQPQLPFP	PQQPFP + DEAM(Q2,Q3)	Absent		No	0	1
SPQRPGQGQQPGQGQ	QFLQPQQPFPQQPQ + DEAM(Q1, Q4, Q6, Q7, Q11, Q12, Q14)	Absent		No	0	3
HYYRPAQNNWDLGAPA	QFLQPQQPFPQQPQ	Absent		No	0	15
HYYRPAQNNWDLGAPAVSA	QQPVPQPHQPFSQQ	Absent		No	0	7
QQQPFPPQQPYPQPQP	QQGYYPTSPQQSGQGQQPGQGQ	Absent		No	0	4
LPYPQPQLPYPQPQP	YYPTSPQQPGQLQQPAQGQQ	Absent		No	0	1
LPYPQPQLPYPQPQ	FPPQLPYPQPQSFPPQQPYPQQQP	Absent		No	0	2
QQQPFPQQQQPP	GSLVQGQGIIQP	Absent		No	0	1
QQQPFPQQQQPPF	LNPQAQGSVQPQQL	Absent		No	0	4
QQQPILPQQPP	LSQQPQQTFPQPQQTFPHQP	Absent		No	0	12
QQQPILPQQPPF	LSQQPQQTFPQPQQTFPHQPQQQVPQPQ	Absent		No	0	4
LPQLPYPQPQSFPPQQP	NIAHASSQVLQQST	Absent		No	0	2
LPQLPYPQPQ	PLVQQQQFPGQQQQ	Absent		No	0	6
QQQPILPQQPPFS	PQPQQPQQSFPQQQ	Present	PQPQQPQQSFPQQQ	No	0	7
QQQPLPPQQT	PQQPISQQQAQQ	Present	PQQPISQQQAQQ	No	0	12
LPFPQQPQQPFPQPQ	PQQPQQSFPQQQ	Present	PQQPQQSFPQQQ	No	0	6
LPFPQQPQQPF	QPQQSFPQQQRP	Absent		No	0	2
QQQPVLPPQQSPF	QPYLQLQPFPQPQPFPPQLP	Absent		No	0	9
QQQPVLPQQSP	QPYPQPQPFPSQQPYLQLQPFPQPQPFPPQLPYPQPQS	Absent		No	0	7
LGQQQPFPPQQPYPQPQP	QQQPQYLQPQQPISQQQAQQ	Absent		No	0	46
LGQQQPFPPQQPYPQPQ	QQQPSSQVSFQQ	Absent		No	0	38
QQQQFPGQQQPFPPQQPYPQPQP	QQQPSSQVSFQQPQQQYPSS	Absent		No	0	4
LGQQQPFPPQQPY	QSFPPQQPYPQQQP	Absent		No	0	13
LGQQQPFPPQQP	SFQPSQLNPQAQ	Absent		No	0	41
IALPVPSQPVDPR	TIAPFGISGTN	Absent		No	0	10
HYYRPAQNNWDLGAPAVS	VQQQQFPGQQQQFPPQQP	Absent		No	0	5
FPQQPQQPYPQQP	VQQQQFPGQQQQFPPQQPYPQPQPFPSQQP	Absent		No	0	2
SQQPQQPFPQ	YPQPQSFPPQQPYPQQ	Absent		No	0	2
SQQPQQPFPQPQ				No	0	6
FPPQLPYPQP		53		No	0	3
TQQPQQPFPQQPQ		Total = 53		No	0	3
TSDPNSGVLK				No	0	3
FPHQPQQQFPQP				No	0	2
VPVPQPQPQNPSQPQPQ				No	0	6
FPGQQQQFPPQQPYPQPQP				No	0	5
FPGQQQPFPPQQPYPQPQP				No	0	7
FPGQQQPFPPQQP				No	0	13
VQWPQQQPFPQPQ				No	0	11
FIALPVPSQPVDPR				No	0	6
VQWPQQQPVPQ				No	0	5
VQWPQQQPVPQPH				No	0	5
VRVPVPQPQPQ				No	0	5
VRVPVPQPQPQNPSQPQPQ				No	0	3
WPQQQPFPQPQ				No	0	5
YFIALPVPSQPV				No	0	2
YFIALPVPSQPVDPR				No	0	7
YPGQASPQQPGQGQQPG				No	0	3
ATYHYYRPAQNNWDLGAPAVSA				No	0	2
YPQPQSFPPQQP				No	0	8
AGILQADKVLTVSPY				No	0	1
TQQPQQPFPQPQ				No	0	3
FPPQQPYP				No	0	3
FPPQQPYPQPQP				No	0	15
FPQPQPFPPQLP				No	0	4
FPQQPQQPFPQTQQPQQPFPQQP				No	0	2
FPQQPQQPFPQPQQP				No	0	1
FPQQPQQPFPQPQ				No	0	1
FPQQPQQPFPQ				No	0	3
FPQQPQQPFP				Yes	1	3
FPQQPQQPF				Yes	1	2
FPQQPQLPFPQQPQQPFPQPQQP				No	0	2
FPQQPQLPFPQQPQQPFPQPQ				No	0	1
FPQQPQLPFPQQPQQPFPQ				No	0	2
FPQQPQLPFPQQPQ				No	0	2
LQLQPFPQPQ				No	0	10
FPQQPQLPFPQ				No	0	5
SQQQQPVLPPQQSPF				No	0	13
SQQQQPVLPPQQSPFPQ				No	0	5
SQQQQPVLPQQSP				No	0	13
SSFDFIDGYDKPVEG				No	0	2
TFPQQPQLPFPQ				No	0	3
FPQPQQPQQPFPQ				No	0	4
FPQPQQPQQPFP				No	0	6
FPQPQQPFCQQPQRTIPQPHQT				No	0	2
FPQPQPFPPQLPYPQPQ				No	0	5
FPQPQPFPPQLPYPQ				No	0	2
FPQPQQQFPQPQ				No	0	6
LQLQPFPQPQP				No	0	4
QPGQGQQGQQPGQGQQGQQPGQGQQPGQ				No	0	1
LQLQPFPQPQPFPPQLP				No	0	1
PFLPQLPYPQPQSFPPQQP				No	0	3
PPQQPYPQPQP				No	0	2
QQPPFSQQPPI				No	0	3
QQPVLPPQQSPFPQ				No	0	6
PFPQLQQPQQPFPQP				No	0	1
PPFSQQQQQPLP				No	0	3
QQPQLPFPQQPQQPFPQPQQP				No	0	3
PFPPQQPYPQPQPQ				No	0	4
QQPQPQPQP				No	0	2
PFPPQQP				No	0	17
PHQPQQQFPQPQQPQQQFLQPRQPFPQ				No	0	1
PFPPQLPYPQPQ				No	0	29
PFPPQLPYPQPPPFSPQ				No	0	4
PFPPQLPYPQPPP				No	0	12
QQQPFPPQQP				No	0	8
QQPQQPFPQPQQPQQP				No	0	10
QQPQPQPQPQPQPQ				No	0	2
PFPQQPQQPFPQPQ				No	0	14
PFPSQQPYPQPQP				No	0	6
QQPVLPPQQSP				No	0	12
QQPQQPFPQPQQPQ				No	0	2
QQPQQPFPQLQQPQ				No	0	4
PFPPQLPYPQ				No	0	9
QQPQQPYPQQPQQPFPQTQQP				No	0	2
PGLTIGDTVPNLELDSTHG				No	0	1
QQPQQPFPQPQ				No	0	5
PFPPQLPYP				No	0	9
QQPQQPFPQQPQ				No	0	2
QQPQQPFPQQPQQPF				No	0	1
PFLPQLPYPQPQ				No	0	2
PFPSQQPYPQPQ				No	0	18
QQPVLPQQSP				No	0	9
QQPQQPFPQQPQQP				No	0	4
LQQPQQPFPQPQ				No	0	6
PFPQQPQQPFPQPQQPQ				No	0	5
LQPFPQPQPFPPQLP				No	0	9
PFPQPQPFPPQLPYPQPQ				No	0	12
QQQFPGQQQPFPPQQP				No	0	39
QQPQQPFPQPQQQFPQP				No	0	1
PFPQPQPFPPQLPYPQ				No	0	6
QQPYPQPQPFPPQLP				No	0	11
PFPQPQPFPPQLP				No	0	7
QQPQQPFPQPQQPQQPFPQ				No	0	5
QQQFPGQQQPFPPQQPYPQPQ				No	0	7
PQLPFPQQPQQPFPQPQ				No	0	6
PFPQPQPFPPQ				No	0	3
PQLPFPQQPQQPFPQ				No	0	5
QQPQQPFPQPQQQFPQPQ				No	0	6
QQQFPGQQQPFPPQQPYPQPQP				No	0	10
QQPQQPFPQPQQQFP				No	0	1
PFPQQPQQPFP				No	0	4
PQLPFPQQPQQPFP				No	0	4
QQPQQPFPQPQQQFPQPQQP				No	0	2
PQLPFPQQPQQPF				No	0	2
PFPQPQP				No	0	5
PFPQPQLPYPQPQP				No	0	11
PFPQQPQQPYPQ				No	0	2
LQQPQQPSPQPQ				No	0	2
PQLPFPQQPQQP				No	0	7
PQLPFPQQPQ				No	0	8
PFPQQPQQPFPQ				No	0	4
LQPFPQPQPFPPQLPYPQPQ				No	0	9
LQPFPQPQPFPPQLPYPQ				No	0	4
SQQQQPVLPQ				No	0	7
TFPQQPQLPFPQQPQ				No	0	1
QQPFPQSQQPQ				No	0	1
QPHQPFSQQPQQTFPQPQ				No	0	1
QPQQPFPQ				Yes	9	2
TDQFDPR				No	0	1
QPQQPFPQLQQPQQ				No	0	1
QQPFPQSQQPQQP				No	0	4
QPQPQYPQPQQP				No	0	1
SVFPSPK				No	0	6
QQPQQPFPQ				Yes	5	2
QPQPQPQPQ				No	0	2
QQPGQGQQPGQGQQGQQPGQGQQPGQGQ				No	0	2
WPQQQPFPQPQQP				No	0	1
YDQYKDAWDTSV				No	0	2
QQPILPQ				No	0	7
YPGQASPQ				No	0	5
QPQLPFPQQPQQPFP				No	0	2
YPQPQQPISQQQAQQ				No	0	1
VRVPVPQPQ				No	0	3
YPTSPQQPGQG				No	0	3
YRPAQNNWDLGAPA				No	0	3
QPQLPFPQ				No	0	17
QPQLPFP				No	0	6
QPPPFSPQQPYPQPQPQYPQPQ				No	0	1
QPILPQQPPFS				No	0	5
QPILPQQPP				No	0	13
QQPILPQQPPF				No	0	3
YPTSPQQPGQGQ				No	0	3
VRVPVPQLQPQNPSQQQPQEQVPL				No	0	1
QQPLPQQP				No	0	3
QQPPFAQQQQPPF				No	0	6
TQQPQQPF				Yes	1	6
TQQPQQPFP				Yes	1	4
TQQPQQPFPQ				No	0	4
QPQPFPSQQPYLQLQPFLQ				No	0	1
QPQPFPPQLPYPQPQSFPPQQ				No	0	2
QQPGQGQHPEQGQQPGQGQ				No	0	1
QQPGQGQQGHYPA				No	0	3
QPQPFPPQLPYPQPQSFP				No	0	1
QQPGQGQQPGQG				Yes	2	2
QPQPFLPQLPYPQPQSFPPQQP				No	0	1
VPVPQPQPQ				No	0	5
QQPQPQPQPQPQ				No	0	2
QPQPFLPQ				No	0	5
QPQLPYPQPQLPYPQPQ				No	0	1
VQQQQFPGQQQPFPPQQPYPQPQP				No	0	1
VQWPQQQPF				No	0	2
VQWPQQQPFP				No	0	1
QPQPQYPQP				No	0	2
SQQQQPPYS				No	0	2
SPQQPYPQPQPQ				No	0	4
SQQPYPQPQPFPPQLPYPQ				No	0	1
QPYPHQQPFPSQQPYPQP				No	0	1
QQQQFPGQQQPFPPQQP				No	0	10
QPYMQLQPFPQPQ				No	0	2
QPVLPQQSP				No	0	6
QPRQPFPQ				No	0	4
QPQQTFPQPQ				No	0	1
QPQQTFPHQPQQQVPQPQQP				No	0	2
QPQQSFPQ				Yes	4	7
QQPFPPQQPYPQPQPF				No	0	1
QPQQQQLAQGTFLQP				No	0	1
QQPVLPPQQSPFP				No	0	2
QQPFPQLQQPQ				No	0	1
QPQQQLPQP				No	0	4
QQQQPPFS				No	0	6
QQPLPPQ				No	0	5
QQQPVLPPQQSPFPQ				No	0	1
QPQQQFPQTQQPQQPF				No	0	1
QPYPQPQ				No	0	8
QQQPVLPPQQSP				No	0	5
QQQFPPQQPYPQPQP				No	0	3
QQQPFPQ				No	0	3
QQQPFPQPQ				No	0	6
QQPYPQQPQQPFPQTQQPQQP				No	0	2
QQPYPQQPQQP				No	0	1
QQPYPQQP				No	0	2
QQFPPQQPY				No	0	3
QQQPLPPQ				No	0	22
QQQPPFS				No	0	9
QQPYLQLQPFPQPQ				No	0	2
QQQPPFWQQQPP				No	0	1
QQQPPYS				No	0	2
QQQPQPQPQ				No	0	2
QPYPQQP				No	0	2
QPYPQPQPQYPQPQQPISQ				No	0	1
QQPFPPQQPYPQP				No	0	1
QPQQQFPQTQQPQ				No	0	2
QQPVLPPQQSPF				No	0	8
QQQQPVLPQ				No	0	1
QQPQQPFPQPQQTFPQQPQLPFPQQPQQPFPQPQ				No	0	1
RPAQNNWDLGAPAVSA				No	0	5
QPQQPFPQSQQPQ				No	0	1
QPQQPFPQSKQPQQ				No	0	1
QQPFPQPQQPQQSFPQ				No	0	4
RPSQQNPQ				No	0	3
RQPGQGQPGYYPT				No	0	1
SFPPQQP				No	0	12
SPGKPYL				No	0	5
QPQQPFPQPQQQLPQPQ				No	0	2
QPQQPFPQPQQQLPQP				No	0	4
QPQQPFPQPQQQLP				No	0	2
QQPQQPFPQPQQQFPQPQQPQ				No	0	1
QQPFPQQP				Yes	2	1
QPQQPFPQPQQQFPQ				No	0	5
QPQQPFPQSQQPQQP				No	0	1
RPAQNNWDLGAPA				No	0	4
QQPFPQPQQPQQPFP				No	0	1
QQPQQPFPQQPQQPFPQ				No	0	2
QQTFPQPQQTFPHQPQQQFPQPQQ				No	0	1
QPQQQFLQPRQPFPQ				No	0	1
QSQQPGQGQ				No	0	7
QQPFPQLQQPQQPF				No	0	1
QPQQPQQSFP				Yes	1	4
QPQQPQQQFLQPRQPFPQQP				No	0	1
QQPFPQPQ				Yes	2	3
SQQQPPFS				No	0	8
QPQQPQQPFLQPQQ				No	0	1
QTFPHQPQ				No	0	9
QTFPQPQ				No	0	3
QTFPQQPQLP				No	0	3
QQPQRTIPQP				No	0	4
QQPQQQFLQPQQP				No	0	1
QQPQQPFPQTQQPQQPFP				No	0	1
QQPFPQPQQPF				No	0	1
QPQQPISQQQQQQQQQQQQQQQILQQILQQ				No	0	1
QPQQQLPQ				No	0	4
QPFPQPQQQLPQ				No	0	2
PQQPQQPFP				Yes	2	5
PQQPQQPFPQPQQPQ				No	0	1
PQQPQQPFPQP				No	0	2
PQQPQQPFLQP				No	0	1
PQQPQQPF				Yes	2	3
FPQQPQLP				No	0	1
FPQQPQQPYP				No	0	3
FPQQPQQPYPQ				No	0	1
PQQPQLPFPQQPQQPFP				No	0	5
PQQPQLPFP				No	0	3
PQQPQLP				No	0	4
PQQPPFS				No	0	9
PQQPFPQTQQPQQP				No	0	5
PQQPFPQTQQPQQLFPQ				No	0	1
PQQPFPQTQQPQ				No	0	3
PQQPFPQSQQPQQP				No	0	2
FPQSQQPQQP				No	0	2
PQQPFPQSKQP				No	0	4
PQQPFPQPQQQLPQPQQP				No	0	4
PQQPFPQPQQPQQP				No	0	2
PQQPFPQP				Yes	3	1
PQQPFPQ				Yes	13	4
FPQPQQTFPQQPQLPFPQ				No	0	1
PQQPQQPFPQTQQPQQPFPQLQQPQ				No	0	1
PQQPQQSFPQ				Yes	2	4
FPQPQQTFPHQPQQQVPQPQQPQQP				No	0	1
PQSQQPQQPFP				No	0	1
FPPQQPYPQPQ				No	0	3
PQQSYPQPQ				No	0	2
FPQPQQPQQPFPQSQQPQQPFPQPQQQFP				No	0	1
PQQQLPQPQQP				No	0	10
PQQQFSQPQQQFPQPQQPQ				No	0	3
PQQQFSQPQQQFPQP				No	0	1
PQQQFPQTQQPQQPFPQ				No	0	1
PQQQFPQ				No	0	7
PQQQFLQPRQPFPQQP				No	0	3
PQQPFPLQPQQSFLWQSQQPFLQ				No	0	2
FPQPQQPQQSFPQQQP				No	0	2
PQQPYPQPQPQYSQPQQPISQQQ				No	0	4
PQQPYPQPQPQYSQPQQPISQQ				No	0	2
PQQPYPQPQPQYSQPQQPISQ				No	0	1
FPQPQQQFPQ				No	0	2
FPQPQQQFPQP				No	0	1
PQQPYPQPQPQYSQP				No	0	7
PQQPYPQPQPQYPQP				No	0	2
PQQPYPQPQPFPS				No	0	5
PQQPYPQPQ				No	0	3
PQQPYPHQQPFPSQQP				No	0	1
PQQPYPQQPQQPFPQ				No	0	5
FPPQLPYPQPQ				No	0	3
PQQPFPLQPQ				No	0	1
PQPQQTFPHQPQQQVPQPQ				No	0	3
PFPQPQPFLPQLPYPQPQ				No	0	6
PFPQPQPFLPQLP				No	0	7
PFPQPQLPYPQPQLP				No	0	4
MDATTPK				No	0	2
LQQPQQPSPQ				No	0	4
LQQPQQPFPQ				No	0	1
LQPQQPFPQ				Yes	1	2
LQPQNPSQQQPQ				No	0	7
LQPFPQPQLPYPQPQP				No	0	1
LQPFPQPQ				No	0	5
LQPFPQP				Yes	1	1
LQLQPFPQP				Yes	1	3
LQLQPFPQ				Yes	1	4
LPYPQPQP				No	0	2
LPVPSQPVDPR				No	0	2
LEEQKGPDV				No	0	4
LPQQPPFS				No	0	5
LPQLPYPQ				No	0	5
LPQLPYP				No	0	6
LGQQQPFPPQQPYPQ				No	0	5
ILDLNNNPHFSGPY				No	0	2
PFPQPQPFPPQLPYPQPPP				No	0	1
PFPQPQQPQ				No	0	1
PFPQTQQPQQPFPQQPQQPFPQ				No	0	1
PFSPQQPYPQPQP				No	0	1
PQPQQPQQPFLQPQQPFPQQP				No	0	1
PQPQPFPSQQPYLQLQPFPQPQLP				No	0	1
PQPQPFPSQLPYLQLQPFPQPQ				No	0	2
PQPQLPYSQPQPFRPQQPYPQP				No	0	1
PQPPPFSPQQPYPQPQPQ				No	0	3
FSQPQQQFPQP				No	0	1
GDAAVERPL				No	0	2
GGGPPQPPLAP				No	0	3
PQLPYPQPQLPYPQPQP				No	0	2
PQLPYPQPQLP				No	0	3
PQQLGQGVSQSQQQSQQQLGQCSFQQPQ				No	0	1
PQLPYPQP				No	0	7
PQIPVDQPT				No	0	2
PPPFSPQQPYPQPQPQ				No	0	6
GQQPGQWQQPGQG				No	0	4
GQVQQPGQGQ				No	0	3
PILPQQPPFS				No	0	4
PHQPQQQFPQPQQPQQQFLQPRQPFPQQP				No	0	1
PGQQQPFPPQQPYPQPQP				No	0	3
PGQQQPFPPQQP				No	0	6
PGQGQQGQQPGQGQQGQQPGQGQQPGQ				No	0	1
HDFGSEILP				No	0	5
GGSFYPGETTPPQ				No	0	6
FPHQPQQQFPQPQQPQQQFLQPRQP				No	0	1
LKVDVDELKPI				No	0	1
QPFPQPQPFLPQLPYPQP				No	0	3
QPFPQTQQPQQPFPQQPQ				No	0	1
QPFPQSQQPQQPFPQPQQQFPQP				No	0	1
QPFPQSQQPQQPFPQPQ				No	0	2
FLQPQQPFPQQPQQPFPQTQQPQQPFPQQP				No	0	1
QPFPQQPQQPYPQQPQQ				No	0	1
QPFPQSKQPQQPFP				No	0	1
QIFPQPQ				No	0	11
QPFPQSQQP				No	0	3
QPFPQSQQPQ				No	0	3
ALPVPSQPVDPR				No	0	2
QIGQGQQPEQGQQPG				No	0	1
QIGQGQQPEQGQQPGQWQQGYYPTSPQQLGQGQQP				No	0	2
QPFPPQLPYPQ				No	0	1
FPGQQQQFPPQQPYPQP				No	0	3
QIGQVQQPGQGQ				No	0	1
QLPQIPE				No	0	19
QLPQIPEQS				No	0	5
EGETVVPGGTGGK				No	0	3
QPFPLQPQ				No	0	2
DLLRIDXFRMEDRKHIWDTLE				No	0	1
QLPQIPQ				No	0	17
QLPYPQPQ				No	0	1
EGQAGTGAFPR				No	0	2
QLPYPQPQLPYPQPQLPYPQPQ				No	0	2
EQTVVPPK				No	0	6
QPFPQPQPFPP				No	0	2
QLQPFPQ				Yes	1	2
QPEQGQQGQQP				No	0	5
QLPFPQQP				No	0	1
QPFPQQPQQPY				No	0	2
QPFPQQPQQPYP				No	0	1
FPHQPQ				No	0	5
QFPPQQPYPQ				No	0	6
QFPPQQPYPHQQPFPSQQPYPQPQPFPPQ				No	0	2
QPFPQPQPFPPQLPYPQPPP				No	0	2
QPFPQPQPFLPQ				No	0	2
QPFPQPQ				Yes	2	12
QPFPQPQQPQQSFPQ				No	0	2
QPFPQPQPFPPQLPYPQPP				No	0	3
QPFPQQPQQPFPQTQQP				No	0	1
FPHQPQQQFPQPQQPQ				No	0	2
QPFPQLQQPQQPFPQ				No	0	2
AGTGAFPR				No	0	1
AIHNVAEAIRHQQPQQQCQGMYQPQQP				No	0	2
QPFPQPQPFLPQLP				No	0	2
FPHQPQQQFPQ				No	0	6
EALQAEVGLPVD				No	0	3
QPFPQPQQPQQSFPQQQP				No	0	2
QFPGQQQQFPPQQPYPQPQP				No	0	1
QPFPQPQQQFPQPQQPQ				No	0	1
YVQGGPGPSGQ				No	0	2
QPFPQPQQTFPQQPQLPFPQQPQ				No	0	2
QPFPQQPQ				Yes	1	5
ALLAFTATSAVAQLYTTCSQGYGQCQQQPQPQPQ				No	0	1
QPQPFPPQLPYPQP				No	0	3
GGPPQPPLAP				No	0	1
QSFPQQQPS				No	0	2
QTYPHQPQ				No	0	1
PQLPFPQ				No	0	13
QPQQPFP				Yes	14	5
PFPPQLP				No	0	36
QQPPFSQQQPILPQ				No	0	2
HQQPFPSQQPYPQPQP				No	0	3
QQPPISQQQQPPF				No	0	3
QPFPQSQQPQQP				No	0	1
QQPPYSQQQQPPYSQQQQP				No	0	1
PQQPFLQPQ				No	0	2
SLQQPGQGQGQPGQ				No	0	2
QQPFLQP				No	0	1
QPFPLQP				No	0	1
QQQRPP				No	0	3
QQPVLPQ				No	0	15
LQQPQQPF				Yes	1	5
QPQQQFPQPQQPQ				No	0	1
QQQQPPF				No	0	11
SQQQQPPFS				No	0	13
QGQQPGQGQPG				Yes	2	2
QQPYMQLQPFPQ				No	0	5
LPFPQQPQQP				No	0	1
PQQPYPQ				No	0	5
QQQPVLPQ				No	0	11
QQQFPQ				No	0	6
QQQPFPSQQP				No	0	2
LSQQPPFS				No	0	18
QQQPFPPQQPYPQPQ				No	0	1
QGQQPGQGQQGQQPGQGQQPGQGQP				No	0	2
QPQQPFPQTQQPQQLFPQ				No	0	1
FPHQPQQQVPQP				No	0	1
ILPQQPPFS				No	0	7
SQQQPGQGQQGHYPA				No	0	1
QQQPILPQQPPFSQ				No	0	1
QQQPILPQ				No	0	6
QQQPILPQLP				No	0	1
PILPQQPP				No	0	11
QQQQPQ				No	0	2
QPPPFSPQQPYPQP				No	0	1
GQVQWPQQQPFPQPQQP				No	0	5
LPQIPEQ				No	0	2
QQPPFSQQQQPVLPPQQSPFPQQQQQHQQLVQ				No	0	1
QQQQPLP				No	0	4
QQPPFSQQQQPPFS				No	0	1
LPEWMTSAS				No	0	7
LMQQQQQFP				No	0	6
QQQPQPQPQPQPQP				No	0	3
QQQPQPQPQPQPQPQ				No	0	2
QPGQGQPGYDPT				No	0	2
YPTSPQQPG				No	0	2
QPGQGQQGYYPTSPQQSGQGQQLGQW				No	0	1
LQLQPFPQPQPFPPQ				No	0	2
PFPQSKQPQQPFPQP				No	0	1
QQQRPPF				No	0	6
QQPQQQLGQQPQQQQQQQV				No	0	1
IALPVPSQPV				No	0	1
QQVPQPQ				No	0	3
LTILAMATTIATANMQVDPSGQVQWPQQQPFPQPQ				No	0	1
NKKPTIT				No	0	1
LSGQGQRPG				No	0	2
QPPISQQQQPP				No	0	1
QSYPQPQ				No	0	1
QQPQQPFPQSQQPQQPFPQPQ				No	0	1
LPYPQPQ				No	0	3
QQPYLQLQPFPQPQP				No	0	1
QTFPHQPQQQVPQPQQPQQP				No	0	1
QPPFAQQQQPPF				No	0	8
PFLPQLP				No	0	2
PFPPQLPYPQP				No	0	2
QQPQQPFPQPQQQLPQPQQPQ				No	0	1
QQQQQFPGQQEQFPPQQP				No	0	1
LQPFPQPQP				No	0	1
QQQFPPQQP				Yes	1	1
QPLPPQQT				No	0	1
QQQQPVLPQQSP				No	0	1
QQPQQPFPQSQQPQQP				No	0	1
FRLPEDA				No	0	2
PQLPYPQ				No	0	6
DLLRIDXFRMEDRKHIWDTLE				No	0	1
FPQPQQPQQSFPQQQQ				No	0	1
QPQSFPPQQ				No	0	2
FPQPQQQFP				No	0	1
QPRQPFPQQP				No	0	1
SQQQQPVLP				No	0	4
QPSQQNPQ				No	0	7
QPYPQPQPFPPQLP				No	0	1
SQQQQPPF				No	0	5
QQFPGQQEQFPPQQP				No	0	1
PQQPQQPFPQSQQPQQPF				No	0	3
QLPYPQTQPFPPQQP				No	0	1
PQQPQQPFLQPQQPFPQQP				No	0	1
SQQQPILPQ				No	0	5
QLQPFPQPQPFPPQLPYPQPPP				No	0	1
FIALPVPSQPV				No	0	1
QLYPQQP				No	0	2
QQLGQQPQ				No	0	3
QPQQTFPQPQQTYPHQPQQQFPQ				No	0	1
QPAQGQQGQQLAQGQQGQQP				No	0	1
SQVQWPQ				No	0	5
QGQQGQQPGQGQQGQQPGQGQQPGQGQP				No	0	1
VDQLVERMLFGP				No	0	2
PSQPVDPR				No	0	6
QPQQPQQP				No	0	1
PQSQQPQQP				No	0	3
QPQQPQQQFLQPQ				No	0	1
VPVPQPQ				No	0	3
FPQPQQPFCQQPQRTIPQ				No	0	1
QPQQPQQSFPQQQQPAIQSFLQQ				No	0	1
FPQPQQPQQQFLQPQQ				No	0	1
PQQQPFPS				No	0	3
QPQQQFLQPRQPFPQQP				No	0	1
SSSSNRQFLHRTANTFLTYPQ				No	0	1
QPQQPFPQQPQQPYPQ				No	0	1
QGQPGQRQQPG				No	0	2
VQQQQFPGQQQPFPPQQP				No	0	7
QPQQQLGQQPQQQQVLQGT				No	0	1
PQQQFPQPQQPQQQFLQPQQ				No	0	1
QPQQSFP				Yes	4	1
PQQPQLPFPQQPQQPFPQP				No	0	1
PQQPQQP				Yes	2	4
QQPFPPQ				No	0	1
SKTGGLGDVLGGLPA				No	0	1
PQPQYPQPQQPISQQQAQQ				No	0	1
FPQQQPFPQ				No	0	3
QPQPFRPQQSYPQPQPQ				No	0	1
PQPQQQFPQPQQPQ				No	0	1
QPQPFRPQQPYPQPQPQ				No	0	2
EALQAEVGLPVDR				No	0	1
QQPFPQSQQP				No	0	1
QQPFPQTQQPQQLFPQ				No	0	2
PQPQPFPPQLPYPQPPPFSP				No	0	1
YFIALPVPSQPVD				No	0	1
QQPGQGQQPG				Yes	4	3
PQPFPPQLPYPQTQPFPPQQP				No	0	2
RPQQPYPQ				No	0	2
PQLPYPQPQLPYPQ				No	0	1
QQPILPQQP				No	0	5
QPQPFPPQLPYPQ				No	0	1
QQPFPQPQQQFPQPQQPQQSF				No	0	1
PQQIFPQPQ				No	0	3
RYPSYPQ				No	0	5
WSIIWPQ				No	0	2
QPFLQPQ				No	0	2
QPQPFRPQQSYPQPQPQYSQPQ				No	0	1
QPQPQPQPQPQPQ				No	0	1
QPFPPQLPYPQP				No	0	2
QPQQIFPQ				No	0	10
QPQQLPQ				No	0	10
QPQQPFCQQPQ				No	0	1
PQQPFPQQPQQPFPQTQQPQQ				No	0	1
PQQPFPQPQQPQQSFPQQ				No	0	1
PQQPFPQPQQQFPQPQQPQQ				No	0	2
YPQQQPQYLQPQ				No	0	2
GQQQPFPPQQPY				No	0	3
SQQPYLQLQPFPQPQPFLPQLPYPQPQ				No	0	1
GQQPGQGQQPGQGQQGQQPGQGQQP				No	0	1
SPQRPGQGQQPGQG				No	0	1
QQQQLFPQ				No	0	1
QVPQPQQP				No	0	1
YSQPQQPI				No	0	3
FPQLQQPQQPFPQPQ				No	0	1
QVPQPQQPQQPFLQPQ				No	0	1
QQQQQIIQQILQQQLIPCMDVVLQQHN				No	0	2
FRPQQP				No	0	2
VLPQQPPFS				No	0	4
HQPQQQFP				No	0	2
FPQTQQP				No	0	1
SSQTVQGYYPSVTSPRQGSYYPGQASPQ				No	0	1
WQQPGQWQQPGQG				No	0	1
FPDALSFP				No	0	2
SQQQPQEQVPLVQQQQFPGQQQPFPPQQP				No	0	1
DFIDGYDKPVEG				No	0	1
FIALPVPSQPVDP				No	0	1
VQWPQQQPVP				No	0	1
STEPGNTPR				No	0	4
VETGVIKPG				No	0	2
QPFRPQQPYPQSQPQYSQPQQPI				No	0	1
YYPTSPQ				No	0	3
QGQQPGQGQ				Yes	11	1
QQIFPQ				No	0	8
QFLFRDWNIGQP				No	0	1
PYPQPQS				No	0	2
QQPPFSQQQPILSQQP				No	0	4
PYPQPQP				No	0	2
PQQTFPQPQ				No	0	1
PPQQSFSQQPP				No	0	1
QQPLSQQPQQTFPQPQ				No	0	1
PFLQPQQPF				Yes	1	1
PQQPYPQPQPQYSQPQQP				No	0	1
PQNPSQQQPQ				No	0	1
PQQPQQSFPQQQQPAIQSFLQQQ				No	0	1
PQPPPFSPQQPYPQ				No	0	4
QQPFPQTQQPQQPFPQQPQQPFPQTQQPQ				No	0	1
PQPQPFPPQLPYPQPPPFSPQQPYPQ				No	0	1
PQPQPQP				No	0	1
PQQPQQPFPQTQQPQQL				No	0	1
PQQIFPQP				No	0	1
QQGHCPMSPQQTGQAQQLGQGQQIGQVQQP				No	0	1
QQPILPQL				No	0	2
PFAQQQQPPF				No	0	1
QQPFPLQPQQSFLWQSQQPFLQ				No	0	1
QPQQIFP				No	0	8
QPPFSQQQPI				No	0	2
QPFPPQLPYPQPQSFPPQQ				No	0	1
LSQQPPF				No	0	4
QGQQPGQGQQGQQPGQGQQGQQPGQGQP				No	0	1
QPLQQYPL				No	0	1
QPFPQTQQPQQPFPQSKQPQ				No	0	1
LPQQPSF				No	0	4
QQQPFLQP				No	0	1
QPQPFPS				No	0	1
QPFPPQLPYP				No	0	2
QPGQGQQGHYPASLQ				No	0	1
METSCIPGLERPWQEQPLPPQHTLFPQ				No	0	1
QQPQQPYPQQPQ				No	0	3
QGQQPGQGQQPGQGQP				No	0	1
NWEDVLLE				No	0	2
QQQPSFLQQQPILPQLP				No	0	1
LPQIPEQS				No	0	2
IKDILPPGSI				No	0	3
QQFPQPQ				No	0	8
QGQQPGQGQQGQQPGQGQQPGQGQ				No	0	1
QPRQPF				No	0	1
QPQQTFPQQPQ				No	0	1
QPQQPYPQQPQQP				No	0	1
PQQSFPQ				Yes	4	1
QPFPPQLPYPQPPPFSP				No	0	1
QPQQPQQQFLQPQQPFPQQP				No	0	2
ERPWQEQPLPPQ				No	0	1
QLGQQPQ				No	0	1
VQWPQQQP				No	0	2
QPRQPFPQQPQQ				No	0	1
QGQGIIQPQ				No	0	1
IIWPQSDCQVMRQQCCQQLAQIPQ				No	0	2
QTQQPQQPFPQSKQPQQPFPQPQ				No	0	1
QQPILPQQPPFSQQ				No	0	2
QQPPFSQQQPI				No	0	1
PQQPFPQTQQPQQPFPQLQQPQ				No	0	1
QQVPQPQQPQQP				No	0	2
QPFRPQQPYPQPQPQ				No	0	1
QQPPFSQQQQQPLPQQ				No	0	1
LVTIPPEYAYGSTES				No	0	1
QTQQPQQPFPQPQQTFPQ				No	0	1
TQQPQQPFPQLQQPQQPFPQPQ				No	0	1
PSQQNPQ				No	0	2
PVPQPQPQ				No	0	2
GQQPGQWQQPGQGQ				No	0	1
QFLGQQQPFPPQQPYPQPQP				No	0	1
VMVISPR				No	0	1
QGIIQPQQP				No	0	1
QGQQGQQPGQGQPG				Yes	1	1
QQPPFSQQQQQPP				No	0	1
QQPQQPFPQSKQPQQ				No	0	1
HVITGPVRDPSPSG				No	0	1
QLFPQQPS				No	0	4
QLQQPQQPFPQPQQQLPQPQ				No	0	1
FHHQPQ				No	0	1
QQTYPHQPQQQFPQTQQPQQPFPQPQ				No	0	1
QPFLQPHQPFSQQPQQIFPQPQ				No	0	1
EGVGLPVDPL				No	0	2
QPFLQPQQPFP				No	0	1
QQPQQQLGQQP				No	0	1
QQPQQSFPQQQPPF				No	0	1
IALPVPSQPVD				No	0	1
QGQGQPGQ				No	0	2
FPPQQPYPQQ				No	0	1
QQQFLQPQ				No	0	4
QQQPILPQQP				No	0	2
QPGQGQQGQQPGQGQQGQQPGQGQP				No	0	1
QQQQPPFSQQQQPP				No	0	1
QPGQGQQGQQPGQGQQPGQGQPWYYP				No	0	1
QQFLGQQQPFPPQQPYPQPQP				No	0	1
TGGLGDVLGGLPA				No	0	2
QQPGQGQQGHYPASLQQPGQGQGQP				No	0	1
QQGQQPGQGQ				Yes	6	2
QPLPQQP				No	0	1
PQQPYPQPQPQYSQPQQPIS				No	0	1
PQLQPKNPSQQQPQEQVP				No	0	1
QPQQTFPQP				No	0	2
PQQQFLQP				No	0	1
PQQQFLQPQ				No	0	2
PQQQPFPQPQQPFCQQPQRT				No	0	1
PQQQVPQPQQPQQPFLQPQ				No	0	1
SQQPPIS				No	0	1
ANIDAGIGGQ				No	0	1
SQQPPFS				No	0	1
GQGIIQPQQPA				No	0	2
SPQQPGQGQ				No	0	2
VPGFLAPPPPAP				No	0	2
KNSSYFVEWIPNNVKSSVCDMPP				No	0	1
FPQSQQPQQPFPQPQ				No	0	1
QQGFVQAQQQQP				No	0	1
PQPQSFP				No	0	4
QQQPPFSQQPPIS				No	0	1
QPQPFPP				No	0	2
QQQQPPFSQQQQQPP				No	0	1
QPPFAQQQQP				No	0	1
QPFSQQPQQIFPQPQ				No	0	1
FPQSKQPQQPFPQP				No	0	1
QQPPFSQQQQLVLPQQP				No	0	1
WQSQQPFLQQP				No	0	1
PFWQQQP				No	0	1
PQQSPFPQ				No	0	1
TFPHQPQ				No	0	1
QVQWPQ				No	0	1
FPQPQQPQQSFPQ				No	0	1
RALWHFNEQTNPIPQ				No	0	1
QQFLQP				No	0	2
SQQQPPF				No	0	4
QQPFPQPQQQLPQP				No	0	1
PQQPFPQSQQP				No	0	1
QQLPQPQ				Yes	1	1
QPQPFPSQQPYLQLQPFPQ				No	0	1
QQFPGQQEQFPPQ				No	0	1
Total number of peptides				Total number of immunogenic peptides		Total sum of #PSMs
998				47		4101

## Sheet: Table S3.Peptides in INRAT100C 
Sequence peptide INRAT conventionnel 1	Epitope	Results (Present/Absent)	Epitopes_Presents	Peptide_with_epitope	Number of epitopes contained in a peptide	# PSMs	PSM_immuno	% of immunogenic peptides	% of immunogenic abundance
AGILQADKVLTVSP	FPLQPQQPFP	Absent		No	0	2	298	6.698	7.56537
QPFPQPQPFPPQLPYPQ	IPQQPQQPFP	Absent		No	0	5
QPFPQPQPFPPQLPYPQPP	KVPIPN	Absent		No	0	7		0.06698	0.0756537
QPFPQPQPFPPQLPYPQPQ	LGQQQPFPPQQPYPQPQPF	Absent		No	0	14
QPFPQPQQP	LPGCRK	Absent		No	0	4
QPFPQPQQPF	LQCVGS	Absent		No	0	5		INRAT 100 Conventional
QPFPQPQQPQQP	LQPQQPFPQQ	Present	LQPQQPFPQQ	No	0	4		Total number of peptides	851
QPFPQPQQPQQPFPQ	PQQPFPQPQQ	Present	PQQPFPQPQQ	No	0	10		Total number of immunogenic peptides (Yes in column E)	57
QPFPQPQQQFPQ	PQQPFPQQPQ	Present	PQQPFPQQPQ	No	0	2		Total sum of #PSMs	3939
YVQGGPGPSGQ	PQQPQQPFPQ	Present	PQQPQQPFPQ	No	0	1		PSM_immuno	298
QPFPQPQQQFPQPQQP	PSGDRA	Absent		No	0	2		% of immunogenic peptides	6.698
QPFPQPQQTFPQQPQLPFPQ	PYPP	Absent		No	0	2		% of immunogenic abundance	7.56537
QPFPQPQQTFPQQPQLPFPQQP	QPQQPFPQPQ	Present	QPQQPFPQPQ	No	0	2
QPFPQPQQTFPQQPQLPFPQQPQ	QPQQSFPQQQ	Present	QPQQSFPQQQ	No	0	2
QPFPQPQQTFPQQPQLPFPQQPQQPFPQPQ	QQFHQQQ	Absent		No	0	2
QPFPQQP	QQFPQQQ	Absent		Yes	3	10
QPFPQPQPFPPQLPYP	QQIPQQQ	Absent		No	0	1
QPFPQQPQ	QQLPQQQ	Absent		Yes	2	7
QPFPQPQPFPPQLP	QQPPQQ	Absent		No	0	16
QQPQQIFP	QQPQQPFPLQ	Absent		No	0	2
QPFPPQLPYPQPQS	QQPQQSFPQQ	Present	QQPQQSFPQQ	No	0	11
QPFPPQQP	QQQPP	Present	QQQPP	No	0	2
QPFPPQQPYPQPQP	QQSPEQQ	Absent		No	0	27
QPFPPQQPYPQPQPQYPQPQQP	QQSPQQQ	Absent		No	0	1
QPFPPQQPYPQQQPFPSQQPYMQLQPFPQPQLPYPQPQ	QQYPQQQ	Absent		No	0	1
QPFPQLQQP	QSPEQQQ	Absent		No	0	6
QPFPQLQQPQQPF	QTQQPQQPFP	Present	QTQQPQQPFP	No	0	1
QPFPQLQQPQQPFPQ	SFQQPQQQYP	Absent		No	0	3
QPFPQPQ	YQQYPQQ	Absent		Yes	2	16
QQPQQPFPQPQ	AQGQQPGQGQQGQQ	Absent		No	0	6
QPFPQPQLPYPQPQ	ESGQGQQPGQWQQP	Absent		No	0	2
QPFPQPQLPYPQPQLPYPQPQ	GQGQQAQQPGQGQQ	Absent		No	0	3
QPFPQPQLPYPQPQLPYPQPQP	GQGQQGQQPGQGQQ	Present	GQGQQGQQPGQGQQ	No	0	2
QQPQQIFPQPQ	GQGQQPGQGQQGQQ	Present	GQGQQPGQGQQGQQ	No	0	1
QPFPQPQP	GQGQQPGQLQQPAQ	Absent		No	0	3
QQPQPQPQPQPQPQ	GQGQQPGQWQQPGQ	Present	GQGQQPGQWQQPGQ	No	0	1
QPFPQQPQQPF	GQHGQQPGQGQQGQ	Absent		No	0	4
QPFPQQPQQPFP	GQQGQQPGQGQQPG	Present	GQQGQQPGQGQQPG	No	0	4
QPFPQQPQQPFPQ	GQQGQQVGQGQQAQ	Absent		No	0	4
QPGQGQQPGQGQ	GQQPGQAQQGQQPG	Absent		Yes	1	2
QPGQGQQSGQGQ	GQQPGQGQPGYYPT	Absent		No	0	6
QPILPQQPP	GQQPGQGQQGQQPG	Present	GQQPGQGQQGQQPG	No	0	6
QPLPQQP	PGQGQQGQQPGQGQ	Present	PGQGQQGQQPGQGQ	No	0	5
QQPPFSQQQPILSQQP	PGQGQQPGQGQQGY	Absent		No	0	9
QPPFAQQQQPPFSQQPPI	PGQWQQPGQGQPGY	Absent		No	0	1
QQPPFSQQQP	PQQPGQGQQPGQLQ	Absent		No	0	2
QPPFSQQQQQPLPQQP	PTSPQQPGQGQQPG	Present	PTSPQQPGQGQQPG	No	0	3
QQPPFSQQPPISQQQQPPFSQQQQP	PTSPQQSGQGQQPG	Absent		No	0	1
QPQLPFP	PTSPQQSGQGQQPGQGQQ	Absent		No	0	5
QPQLPFPQ	QGQQGQQLGQGQQG	Absent		No	0	19
QPQLPFPQQP	QGQQGQQPGQGQPG	Absent		No	0	7
QPQLPFPQQPQ	QGQQGQQPGQGQQG	Present	QGQQGQQPGQGQQG	No	0	5
QPQLPFPQQPQQP	QGQQPGQGQHGQQP	Absent		No	0	10
QPQLPFPQQPQQPF	QGQQPGQGQQGQQP	Present	QGQQPGQGQQGQQP	No	0	2
QQPPFSQQQQPVLPPQQSPF	QGQQPGQGQQPGQG	Present	QGQQPGQGQQPGQG	No	0	2
QQPPFSQQQQPVLPPQQSPFPQ	QGQQSGQGQQGYYS	Absent		No	0	2
QPGQGQQGQQPGQGQQPGQGQ	QPAQGQQGQQPGQA	Absent		No	0	1
QPGQGQQGQQPGQGQQGQQPGQ	QPAQGQQPGQGQQG	Absent		No	0	2
QPFPQQPQQPFPQTQQP	QPGQGQQGQQPGQG	Present	QPGQGQQGQQPGQG	No	0	3
QPFPQQPQQPFPQTQQPQQPFPQ	QPGQGQQPGQGQPG	Absent		No	0	1
QPFPQQPQQPYPQQPQ	QPGQGQQPGQWQQS	Absent		No	0	1
QPFPQQQQP	QQGQQLGQGQQGQQ	Absent		No	0	1
QQPQLPFPQQPQQPFPQPQQP	QQGQQPGQGQPGYY	Absent		No	0	2
QPFPQSKQPQQPFPQP	QQGQQPGQGQQPGQ	Present	QQGQQPGQGQQPGQ	No	0	1
QPFPQSQQPQ	QQPAQGQQGQQPGQ	Absent		No	0	6
QPFPLQPQQSFLWQSQQPFLQQPQ	QQPGQ	Present	QQPGQ	No	0	1
QPFPQSQQPQQP	QQPGQGQQ	Present	QQPGQGQQ	No	0	1
QPFPQTQQPQQLFP	QQPGQGQQGQQPGQ	Present	QQPGQGQQGQQPGQ	No	0	1
QPFPQTQQPQQPFPQQPQ	QQPGQGQQPGQGQQ	Present	QQPGQGQQPGQGQQ	No	0	1
QQPPFSQQQQQPP	QQPGQLQQPAQGQQ	Present	QQPGQLQQPAQGQQ	No	0	1
QQPPFSQQQQQPLPQQPSFSQQQPP	QQSGQGQ	Present	QQSGQGQ	No	0	1
QPFRPQQSYPQPQ	QQSGQGQQPGQLQQ	Absent		No	0	6
QPGQGQGQ	QSQQPGQGQQGQQV	Absent		No	0	1
QPGQGQQGHYPASLQ	SAQGQKGQQPGQGQ	Absent		No	0	2
QPFPQSQQPQQPFPQPQ	SGYYPTSPQQPGQG	Absent		No	0	1
QPQLPFPQQPQQPFP	SPQQSGQGQPGYYP	Absent		No	0	1
QPFPLQPQ	TSLQQTGQGQQSGQ	Absent		No	0	5
QPFLQPQ	TSSQQPTQSQQPGQ	Absent		No	0	1
PQQQFPQTQQPQQPFPQ	YPTSPQQPGQWQQP	Absent		No	0	2
PQQQLPQPQQP	YYPTSPQESGQGQQ	Absent		No	0	7
QQPYPQQPQQPFPQTQQPQQP	EQFPQQQQFP	Absent		No	0	2
QQPYPQPQP	FAQPQQLFPE	Absent		No	0	1
QQPVLPQQSP	FHQQQLPQQQ	Absent		No	0	9
PQSQQPQQPFPQPQQQFPQPQ	FPQQPQQPFP	Present	FPQQPQQPFP	No	0	2
PQTQQPQQPFPQ	FPQQQFPQQQ	Absent		No	0	3
PQTQQPQQPFPQPQ	FPTPQQQFPE	Absent		No	0	6
QQPVLPQ	IQPQQPFPQQ	Absent		No	0	11
QQPVLPPQQSPF	LALQTLPAMC	Absent		No	0	6
QQPQQTFPQPQQTFPHQPQQQFPQP	LAQIPQQLQC	Absent		No	0	1
QQPQQQFLQPQQP	LPQQQIPQQP	Absent		No	0	2
PVPQLQPQNPSQQQPQEQVPLVQQQQFLGQQQPFPPQ	LQIPEQSQCQ	Absent		No	0	1
QQPQQPFPQSKQPQQ	LQQQLVPQLQ	Absent		No	0	2
QQPQQPFPQQPQQPFPQ	NPSNKELQSP	Absent		No	0	4
PQQQFPQPQQPQQSFPQQQQPAIQSFLQQQ	PAMCNVYIPP	Absent		No	0	1
QFPGQQQPFPPQQP	PELQQPIPQQ	Absent		No	0	53
PQQQFPQPQQPQQSFPQQQQP	PEQQQFPQQQ	Absent		No	0	1
PQQQFPQPQQP	PFLQPQQPFP	Present	PFLQPQQPFP	No	0	1
QQQPFPPQQPYPQPQP	PFPQPQQPFP	Absent		No	0	10
PQQPYPQPQPQYPQP	PLQPQQPFPQ	Absent		No	0	2
QQQPFPPQQPYPQPQ	PLVQQQQFPG	Present	PLVQQQQFPG	No	0	4
QQQPFPPQQP	PQLPFPQQSE	Absent		No	0	10
PQQPYPQPQPQYSQP	PQPQLPFPQQ	Absent		No	0	9
PQQPYPQQP	PQQLPQQQIP	Absent		No	0	1
PQQPYPQQPQQPFP	PQQPFPQLQQ	Present	PQQPFPQLQQ	No	0	1
QQPFPQPQQPQQPFP	PQQPFPQTQQ	Present	PQQPFPQTQQ	No	0	3
PQQPYPQQQPQYLQPQQP	PQQSPEQQQF	Absent		No	0	8
PQQQFLQPQQP	PRPQQSPEQQ	Absent		No	0	6
PQQQFLQPQQPFPQQPQ	QEQKQQLQQQ	Absent		No	0	11
QQQFPGQQQPFPPQQPYPQPQP	QEQVPLVQQQ	Present	QEQVPLVQQQ	No	0	12
QQQFPGQQQPFPPQQPYPQPQ	QFPGQQQQFP	Present	QFPGQQQQFP	No	0	4
PQQQFPQ	QFPQQQFPQQ	Absent		No	0	2
PQQQFPQPQ	QILQQILQQQ	Absent		No	0	9
QQQFPGQQQPFPPQQP	QILQQQLIPC	Absent		No	0	41
QQPQQPFPQQPQQPF	QLLQIPEQSQ	Absent		No	0	2
QFPGQQQPFPPQQPYPQPQ	QLPQQQFPQQ	Absent		No	0	26
QFPGQQQPFPPQQPYPQPQP	QLPQQQIPQQ	Absent		No	0	21
QLPQIPEQ	QLQQPQQPFP	Present	QLQQPQQPFP	No	0	1
QLPQIPEQS	QPQQLFPELQ	Absent		No	0	3
QLPQIPQ	QPQQPFPQQP	Present	QPQQPFPQQP	No	0	14
QQPQQPFPQPQQQFP	QPQQPIPVQP	Absent		No	0	1
QQPQQPFPQPQQPQQPFPQ	QQFPQQQFPQ	Absent		No	0	4
QQPQQPFPQPQQPQQPF	QQLAQIPQQL	Absent		No	0	1
QQPQQPFPQPQQPQQP	QQLFPELQQP	Absent		No	0	7
QLQPFPQ	QQLQQPFPLQ	Absent		Yes	1	2
QLQPFPQPQ	QQLVPQLQQP	Absent		No	0	6
QLQPFPQPQP	QQPIPVQPQQ	Absent		No	0	7
QLQPFPQPQPF	QQPQQLPQQQ	Absent		No	0	3
QLQPFPQPQPFPPQLP	QQPQQPFPQL	Present	QQPQQPFPQL	No	0	11
QLQPFPQPQPFPPQLPYPQ	QQPQQPFPQP	Present	QQPQQPFPQP	No	0	7
QLQPFPQPQPFPPQLPYPQPQ	QQPQQPFPQQ	Present	QQPQQPFPQQ	No	0	12
QLYPQQP	QQPQQPFPQT	Present	QQPQQPFPQT	No	0	4
QLPQIPE	QQQFPEQSQQ	Absent		No	0	16
QLPFPQQPQQPFPQPQQPQQPFP	QQQFPGQQQQ	Present	QQQFPGQQQQ	No	0	1
QLPFPQQPQQPFPQPQQPQQP	QQQFPQQPPQ	Absent		No	0	1
QLPFPQQPQQPFPQPQ	QQQFPQQQFP	Absent		No	0	5
QQPQQPFPQQPQQP	QQQLPQPQQP	Present	QQQLPQPQQP	No	0	1
QFPPQQP	QQQLPQQQFP	Absent		Yes	2	4
QFPPQQPYPHQQPFPSQQPYPQPQPFPPQ	QQQQFPPQQP	Present	QQQQFPPQQP	No	0	2
QQPQQPFPQQPQ	QQQQFPQPQQ	Absent		No	0	1
QFPPQQPYPQPQ	QQQQQQQILQ	Absent		No	0	5
QFPPQQPYPQPQP	QQSEQIIPQQ	Absent		No	0	45
QQPQQPFPQQP	QQSFPLQPQQ	Absent		No	0	1
QPFPLQP	QQSFPQQQRP	Present	QQSFPQQQRP	No	0	1
QGQPGQRQQPG	QQSFPQQSQQ	Absent		No	0	2
QGQQPGQGQ	QQSFSYQQQP	Absent		Yes	9	2
QGQQPGQGQQPGQGQ	QSPEQQQFPQ	Absent		No	0	1
QGQQPGQGQQPGQGQQGQQPGQ	QTQQSFPLQP	Absent		No	0	1
QIFPQPQ	QVPLVQQQQF	Present	QVPLVQQQQF	No	0	11
QQPQQPFPQPQQQFPQPQQP	QVSFQQPQQQ	Absent		No	0	2
QQPQQPFPQPQQQFPQPQ	SPQQSFSYQQ	Absent		No	0	9
QLPFPQQPQ	SQQPFPTPQQ	Absent		No	0	2
QGQQPGQG	TPIQPQQPFP	Absent		Yes	10	2
QPQLPFPQQPQQPFPQ	TPQQQFPEQS	Absent		No	0	3
QQPPFSQQPPISQQQQPP	TQPQQPTPIQ	Absent		No	0	5
QPQLPFPQQPQQPFPQPQ	VLQQSTYQLL	Absent		No	0	4
QPQQQVPQPQQP	VQQQQFPGQQ	Present	VQQQQFPGQQ	No	0	7
QPQQSFP	VRVPVPQLQP	Absent		Yes	5	8
QPQQSFPQ	YIPPHCSTTI	Absent		Yes	5	5
QQPFPQQPQQPYPQQP	YLQLQPFPQP	Present	YLQLQPFPQP	No	0	2
QQPFPQQPQQPFPQTQQPQQPFPQ	AQQPQQLPQQQQI	Absent		No	0	1
QQPFPQQPQQPFPQ	FPQQQFPQQQFPQ	Absent		No	0	7
QQPFPQQPQQPF	FPQQQFPQQQQLP	Absent		No	0	3
QPQQTFPQPQQTYPHQPQQQFPQ	FPQQQIAQQPQQL	Absent		No	0	8
QQPFPQQPQQP	FPQQQQFPQQQIA	Absent		No	0	2
QPQSFPPQQP	HQISQQPQQLPQQ	Absent		Yes	2	2
QPQYPQPQ	IPQQPQQFPQQQQ	Absent		No	0	2
QPQYPQPQQP	LPQQQQIPQQPQQ	Absent		No	0	1
QQPFPQQPQ	LQQQQIPQQQIPQ	Absent		Yes	2	9
QQPFPQQP	PHQEFPQHQISQQP	Absent		Yes	3	1
QPVLPQQSP	PPQQFPQQQFPIP	Absent		No	0	3
QPQQQVPQPQ	PQPQQFPQQQIPQ	Absent		No	0	2
QQPFPQPQQTFPQQPQLPFPQQPQQP	PQQIPQQQQIPQQ	Absent		No	0	1
QPQQQLPQPQQPQQSFPQ	PQQLPQQQQIPQQ	Absent		No	0	2
QQPFPQSQQP	PQQQFPQPQQIPQ	Absent		No	0	2
QPQQPQQQFLQPQ	PQQQFPQQQQFPQ	Absent		No	0	2
QQPFPSQQPYPQPQP	PQQQIPQQHPIPQ	Absent		No	0	4
QQPFPQTQQPQQPFPQQPQQPFPQTQQPQQPFPQQP	PQQQIPQQHQIPQ	Absent		No	0	1
QPQQPQQSFPQQQQPAIQSFLQ	PQQQQFLQQQQIP	Absent		No	0	1
QPQQPQQSFPQQQQPAIQSFLQQ	PQQQQFPQPQQFP	Absent		No	0	1
QQPFPQTQQPQQPFPQ	PQQQQLPQQQFPQ	Absent		No	0	1
QQPFPQTQQPQQP	PQQSPEQQQFPQQ	Absent		No	0	5
QPQQPYPQQPQQPFPQTQQPQQPFPQSKQP	PYPPQQSQEPSPY	Absent		No	0	1
QPQQQFLQP	QFPQQEFPQQQQF	Absent		No	0	7
QPQQQFLQPQQPFPQQP	QFPQQQQFPQQQS	Absent		No	0	3
QPQQQFPQP	QFPQQQSPQQQQF	Absent		No	0	2
QPQQQFPQPQ	QHQFPQQQLPQQQ	Absent		No	0	1
QPQQQFPQPQQP	QLPQQQFPQQQFP	Absent		No	0	6
QPQQQFPQPQQPQQSFPQQQQ	QPQQFLQQQQFPQ	Absent		No	0	1
QPQQQFPQTQQPQ	QPQQIPQQQQIPQ	Absent		No	0	2
QPQQQLPQP	QPQQLPQQQQIPAT	Absent		No	0	4
QQPFPQPQQTFPQQPQLPFPQQP	QPSGSNVISISGL	Absent		No	0	1
QPYPQPQ	QQFHQQQLPQQQF	Absent		No	0	8
QPYPQPQPFPPQ	QQFPQQPPQQFPQ	Absent		No	0	3
QQPFPQPQQQFPQPQ	QQHPIPQQPQQLP	Absent		No	0	16
QQPFPQPQQQFPQ	QQHQIPQQPQQFP	Absent		No	0	13
QQPFPQPQQQFP	QQIPQQPQQIPQQ	Absent		No	0	16
QQPFLQPQQPFPQ	QQLPQQQQIPQQP	Absent		No	0	1
QQPFPLQP	QQPQQFPQQQFPQ	Absent		No	0	1
QQPFPLQPQ	QQPQQFPQQQQFL	Absent		No	0	1
QQPFPPQQP	QQPQQLPQQQQFP	Absent		No	0	13
QQPFPPQQPY	QQPSGSNVISISG	Absent		No	0	2
QQPFPPQQPYPQ	QQQEFPQQQFPQQ	Absent		No	0	2
QQPFPPQQPYPQPQP	QQQFPIPYPPQQS	Absent		No	0	12
QQPFPPQQPYPQPQPF	QQQFPQQQFHQQQ	Absent		No	0	1
QQPFPQLQQPQQPFPQP	QQQFPQQQFPQQP	Absent		No	0	1
QQPFPQPQQPF	QQQFPRPQQSPEQ	Absent		No	0	6
QQPFPQPQQPFCQQPQR	QQQIPATQFPQQQ	Absent		No	0	1
QQPFPQPQQPQ	QQQIPQQPQQFLQ	Absent		No	0	2
QQFPQTQQPQQPFPQPQ	QQQIPQQPQQLPQ	Absent		No	0	9
QQFPQTQQPQQPFPQ	QQQPPQQHQFPQQ	Absent		No	0	6
QQPFPQPQQQFPQPQQP	QQQQFPQQQEFPQ	Absent		No	0	6
QQFPQPQQPQ	QQQQFPQQQPPQQ	Absent		No	0	8
QQPFPQPQQTFPQQPQLPFPQ	QQQQFPQQQQLTQ	Absent		No	0	1
QPYPQPQPQ	QQQQIPQQPQQFP	Absent		No	0	2
QPYPQQP	QQQQLTQQQFPRP	Absent		No	0	1
QQPFPQPQQTFPQQPQLPF	RGKELHTPQEQFP	Absent		No	0	2
QQPFPQPQQQLP	SPQQQQFPQQQFP	Absent		No	0	1
QQFPGQQQPFPPQQP	SQEPSPYQQYPQQ	Absent		No	0	34
QQFPGQQQPFPPQQPY	TPQEQFPQQQQFP	Absent		No	0	1
QPQQPQQPFLQPQQP	TQFPQQQFPQQEF	Absent		No	0	1
QQFPGQQQPFPPQQPYPQPQ	YQQYPQQQPSGSN	Absent		No	0	16
QQFPPQQP	QPQQPFP	Present	QPQQPFP	Yes	2	29
QQFPPQQPYPQPQ	QPQQPFPQ	Present	QPQQPFPQ	No	0	35
QQFPPQQPYPQPQP	EQQQFPQQQF	Absent		No	0	58
QQFPPQQPYPQPQPFPSQ	FPQQQIPQQH	Absent		No	0	1
QQFPPQQPYPQPQPFPSQQ	FPQQQQFPQP	Absent		No	0	2
QQPFPQPQQQFPQPQQPQ	FPQQQSPQQQ	Absent		No	0	4
QQFPQPQQP	HQQQLPQQQF	Absent		No	0	2
QQFPGQQQPFPPQQPYPQPQP	HQQQPIQQQP	Absent		No	0	19
QPQQPQQPF	LPQIPQQSRY	Absent		No	0	2
QQPGQGQQGHYPA	PFVHPSILQQ	Absent		No	0	1
QQPGQGQQGQQPGQGQQPGQG	PQPQQIPQQQ	Absent		No	0	2
QQPILPQQPPFS	PQQIPQQQQI	Absent		No	0	4
QQPILPQQPPF	PQQPQQFPQQ	Absent		No	0	2
QPQPQPQPQ	PQQQFPQQQF	Absent		No	0	1
QPQPQPQPQPQPQ	PQQQQFPQQQ	Absent		No	0	1
QPQPQYPQPQQP	PYQQYPQQQP	Absent		No	0	8
QQPILPQQPP	QCSPVAMPQS	Absent		No	0	2
QPQQIFPQPQ	QPQQFPQQQF	Absent		No	0	6
QPQQIFPQPQQ	QPQQFPQQQI	Absent		No	0	1
QPQQLGQCVSQPQQQSQQQLGQQPQQQQLAQGTFLQP	QPQQLPQQQF	Absent		No	0	1
QPQQLPQ	QQFPQQQPCS	Absent		No	0	12
QPQQPFLQPQQPF	QQFPQQQQFL	Absent		No	0	1
QPQQPFLQPQQPFPQQPQQPFP	QQFPQQQQFP	Absent		No	0	2
QQPILPQQP	QQFPQQQQLP	Absent		No	0	5
QPQQPFPQ	QQPIQQQPQQ	Absent		Yes	10	5
QPQQPFPQPQ	QQQQFPQQQS	Absent		Yes	1	9
QPQPFRPQQSYPQPQPQ	QQQQIPQQQI	Absent		No	0	4
QPQPFRPQQPYPQSQPQYSQP	QQQQLPQQQF	Absent		No	0	1
QQPPFAQQQQPPF	QSRYEAIRAI	Absent		No	0	9
QPQPFPSQQPYLQLQPFPQPQPFPPQ	RPQQSPEQQQ	Absent		No	0	1
QPQLPFPQQPQQPFPQPQQP	HQPFSQQPQQTFPQ	Present	HQPFSQQPQQTFPQ	No	0	3
QPQLPFPQQPQQPFPQPQQPQ	PQQPFP + DEAM(Q2,Q3)	Absent		No	0	2
QPQLPFPQQPQQPFPQPQQPQQP	QFLQPQQPFPQQPQ + DEAM(Q1, Q4, Q6, Q7, Q11, Q12, Q14)	Absent		No	0	4
QPQLPFPQQPQQPFPQPQQPQQPFP	QFLQPQQPFPQQPQ	Present	QFLQPQQPFPQQPQ	No	0	3
QPQLPFPQQPQQPFPQPQQPQQPFPQ	QQPVPQPHQPFSQQ	Absent		No	0	2
QPQLPYPQPQLPYPQPQ	QQGYYPTSPQQSGQGQQPGQGQ	Absent		No	0	1
QPQPFLPQ	YYPTSPQQPGQLQQPAQGQQ	Absent		No	0	11
QPQQPFPQPQQP	FPPQLPYPQPQSFPPQQPYPQQQP	Present	FPPQLPYPQPQSFPPQQPYPQQQP	No	0	5
QPQPFLPQLPYPQPQSFPPQQ	GSLVQGQGIIQP	Absent		No	0	1
QPQPFPPQLPYPQP	LNPQAQGSVQPQQL	Absent		No	0	5
QPQPFPPQLPYPQPQ	LSQQPQQTFPQPQQTFPHQP	Absent		No	0	3
QPQPFPPQLPYPQPQS	LSQQPQQTFPQPQQTFPHQPQQQVPQPQ	Absent		No	0	10
QPQPFPPQLPYPQPQSFPPQQ	NIAHASSQVLQQST	Absent		No	0	4
QQPPFIQP	PLVQQQQFPGQQQQ	Absent		No	0	1
QPQPFPSQQPYLQLQP	PQPQQPQQSFPQQQ	Present	PQPQQPQQSFPQQQ	No	0	1
QPQPFPSQQPYLQLQPFLQPQLPYSQPQ	PQQPISQQQAQQ	Absent		No	0	1
QPQPFPPQLPYP	PQQPQQSFPQQQ	Present	PQQPQQSFPQQQ	No	0	2
PQQPYPQPQPQ	QPQQSFPQQQRP	Present	QPQQSFPQQQRP	No	0	12
QPQQPFPQPQQPQ	QPYLQLQPFPQPQPFPPQLP	Absent		No	0	6
QPQQPFPQPQQPQQPF	QPYPQPQPFPSQQPYLQLQPFPQPQPFPPQLPYPQPQS	Absent		No	0	1
QPQQPFPQQPQQPFPQ	QQQPQYLQPQQPISQQQAQQ	Absent		No	0	17
QPQQPFPQQPQQPFPQTQQPQQP	QQQPSSQVSFQQ	Absent		No	0	2
QPQQPFPQQPQQPFPQTQQPQQPF	QQQPSSQVSFQQPQQQYPSS	Absent		No	0	2
QPQQPFPQQPQQPFPQTQQPQQPFPQ	QSFPPQQPYPQQQP	Present	QSFPPQQPYPQQQP	No	0	1
QPQQPFPQSKQPQQ	SFQPSQLNPQAQ	Absent		No	0	3
QPQQPFPQTQQPQ	TIAPFGISGTN	Absent		No	0	1
QQPGQGQQGQQPGQGQQPGQGQ	VQQQQFPGQQQQFPPQQP	Present	VQQQQFPGQQQQFPPQQP	No	0	1
QPQQPFPQTQQPQQP	VQQQQFPGQQQQFPPQQPYPQPQPFPSQQP	Absent		No	0	12
QPQQPFPQTQQPQQPF	YPQPQSFPPQQPYPQQ	Present	YPQPQSFPPQQPYPQQ	No	0	14
QPQQPFPQTQQPQQPFP				No	0	8
QPQQPFPQTQQPQQPFPQ				No	0	14
QPQQPFPQTQQPQQPFPQLQQPQQPFPQPQQQLPQPQ		58		No	0	1
QPQQPFPQTQQPQQPFPQQPQ		Total = 58		No	0	9
QPQQPFPQTQQPQQPFPQQPQQP				No	0	7
QPQQPFPQTQQPQQPFPQQPQQPFPQ				No	0	1
QPQQPFPQQPQQPFP				No	0	6
QPQQPFPQQPQQP				No	0	13
QPQQPFPQQPQ				Yes	1	6
QPQQPFPQQP				Yes	2	2
QPQQPFPQPQQPQQPFP				No	0	3
QPQQPFPQPQQPQQPFPQ				No	0	14
QQPGQLQQPAQGQQP				No	0	12
QQPGQGQQPGQGQ				Yes	1	4
QPQQPFPQPQQQFPQ				No	0	8
QPQQPFPQPQQQFPQP				No	0	8
QPQQPFPQPQQQFPQPQ				No	0	15
QPQQPFPQPQQPQQP				No	0	9
QPQQPFPQPQQQFPQPQQP				No	0	3
QPQQPFPQPQQQFPQPQQPQQSFPQQQQPAIQSFLQQ				No	0	1
QQPGQGQQPGQG				Yes	2	1
QPQQPFPQPQQQLPQPQQ				No	0	1
QPQQPFPQPQQTFPQQPQLPFPQ				No	0	1
QPQQPFPQPQQTFPQQPQLPFPQQPQQP				No	0	2
QPQQPFPQPQQTFPQQPQLPFPQQPQQPF				No	0	1
QPQQPFPQPQQTFPQQPQLPFPQQPQQPFPQ				No	0	2
QPQQPFPQPQQQFPQPQQPQ				No	0	3
PQQPYPQPQPFPSQQPYLQLQPFPQPQLPY				No	0	3
QQQFPPQQPYPQPQP				No	0	3
PGQQQPFPPQQP				No	0	4
LQPFPQPQP				No	0	1
LQPFPQPQPFPPQLP				No	0	9
LQPFPQPQPFPPQLPYPQ				No	0	1
LQPFPQPQPFPPQLPYPQPQ				No	0	7
LQPQNPSQQQPQ				No	0	7
LQPQQPFPQ				Yes	2	3
SQQPYPQPQPFPPQLPYPQ				No	0	1
SQQPQQPFPQPQ				No	0	8
LQQPQQPFPQPQ				No	0	7
LQQPQQPSPQ				No	0	4
LQQPQQPSPQPQ				No	0	3
SQQPQQPFPQ				No	0	5
MDATTPK				No	0	3
SMLDSMYKEHGV				No	0	8
LQQPQQPF				Yes	1	3
LQPFPQPQ				No	0	4
LQLQPFPQPQPFPPQLP				No	0	1
LQLQPFPQPQP				No	0	3
SQQQQPVLPPQQSPF				No	0	8
LGQQQPFPPQQPYPQPQ				No	0	28
LGQQQPFPPQQPYPQPQP				No	0	47
IKDILPPGSID				No	0	5
LPFPQQPQQPFPQ				No	0	2
LPFPQQPQQPFPQPQ				No	0	4
LPFPQQPQQPFPQPQQPQQPFPQ				No	0	2
LPQLPYPQ				No	0	7
LPQLPYPQPQ				No	0	5
LPQLPYPQPQSFPPQQP				No	0	2
LPQQPPFS				No	0	5
LPVPSQPVDPR				No	0	3
SQQQPILPQ				No	0	6
LPYPQPQSFPPQQP				Yes	1	2
LQLQPFPQPQ				No	0	8
SMLDSMYKEHG				No	0	11
PFLPQLPYPQPQ				No	0	2
PFPPQLP				No	0	35
PFPPQLPYP				No	0	13
PFPQSKQPQQP				No	0	3
PFPSQQPYPQPQ				No	0	22
QTFPQQPQLPFPQQPQQPFPQPQ				No	0	4
PQQPYPQPQPFPSQQPYLQLQPFLQ				No	0	1
PGQQQPFPPQQPYPQPQP				No	0	6
QTFPQQPQLPFPQQPQQPFPQ				No	0	4
PILPQQPPFS				No	0	6
PPFSQQQQQPL				No	0	3
PPFSQQQQQPLP				No	0	4
QTFPQQPQLPFPQQPQQPF				No	0	2
PPQQPYPQPQP				No	0	2
QTFPQQPQLPFPQQPQQP				No	0	4
QTFPQQPQLPFPQQPQ				No	0	5
QTFPQQPQLPFPQ				No	0	6
PQLPFPQQPQ				No	0	9
QWPQQQPFPQPQ				No	0	4
LGQQQPFPPQQP				No	0	32
RPQQPYPQPQ				No	0	13
PFPQQPQQPFPQ				No	0	6
PFPPQLPYPQ				No	0	10
PFPPQLPYPQPQ				No	0	31
PFPPQQP				No	0	23
RQPFPQQPQQP				No	0	1
RPQQPYPQPQPQ				No	0	15
PFPQPQLPYPQPQP				No	0	19
PFPQPQP				No	0	2
PFPQPQPFLPQLP				No	0	7
PFPQPQPFLPQLPYPQPQ				No	0	8
RPQQPYPQPQP				No	0	5
PFPQPQPFPPQLP				No	0	11
PFPQPQPFPPQLPYP				No	0	1
PFPQPQPFPPQLPYPQ				No	0	9
PFPQPQPFPPQLPYPQPQ				No	0	12
PFPQQPQQPFP				No	0	5
PFPQQPQQPFPQPQ				No	0	11
PQLPFPQQPQQP				No	0	6
SQQQQPVLPQQSP				No	0	10
SSFDFIDGYDKPVEG				No	0	2
YPGQASPQ				No	0	7
FPPQQPYPQPQ				No	0	4
FPPQQPYPQPQP				No	0	29
YEQTVVPPK				No	0	6
FPQLQQPQQPFPQPQ				No	0	2
FPQPQPFLPQLPYPQ				No	0	1
FPPQLPYPQP				Yes	1	3
FPQPQPFPPQLP				No	0	12
FPQPQPFPPQLPYPQPQ				No	0	14
FPQPQQPFCQQPQRTIPQPHQT				No	0	4
FPQPQQPQQPFP				No	0	6
FPQPQQPQQPFPQ				No	0	4
FPQPQQPQQQFLQPQQPFPQQPQQPYPQQ				No	0	2
FPQPQQPQQSFPQ				No	0	3
FPQPQPFPPQLPYP				No	0	5
FPHQPQQQFPQPQQPQQQFLQPRQP				No	0	1
YPGQASPQQPGQGQQPG				No	0	2
FPHQPQQQFP				No	0	5
AGILQADKVLTVSPY				No	0	2
YPTSPQQPGQGQQPGQGQ				No	0	5
ALNKEALQAEVGLPVD				No	0	4
ALPVPSQPVDPR				No	0	7
ATYHYYRPAQNNWDLGAPAVSA				No	0	1
DFIDGYDKPVEG				No	0	2
EALQAEVGLPVD				No	0	3
EGETVVPGGTGGK				No	0	3
YPTSPQQPGQG				No	0	3
YPQPQSFPPQQP				Yes	2	5
FNAPLAHQMMAGADV				No	0	1
FPGQQQPFPPQQP				No	0	12
FPGQQQPFPPQQPYPQPQP				No	0	10
FPGQQQQFPPQQPYPQPQP				No	0	6
FPHQPQ				No	0	8
WPQQQPFPQPQ				No	0	2
FPQPQQPQQSFPQQQQPAIQSFLQ				No	0	1
FPQPQQQFPQPQ				No	0	2
VQWPQQQPFPQPQ				No	0	12
FPQTQQPQQPFPQQP				No	0	1
TQQPQQPFPQQPQ				No	0	1
TQQPQQPFPQPQ				No	0	5
TQQPQQPFPQ				No	0	6
TQQPQQPFP				Yes	1	5
GQQPGQWQQPGQG				No	0	5
GQQQPFPPQQP				No	0	29
GQQQPFPPQQPYPQPQ				No	0	18
GQQQPFPPQQPYPQPQP				No	0	29
TFPQQPQLPFPQQPQQPFPQPQ				No	0	1
TDQFDPR				No	0	1
HYYRPAQNNWDLGAPA				No	0	3
HYYRPAQNNWDLGAPAVS				No	0	6
HYYRPAQNNWDLGAPAVSA				No	0	10
IALPVPSQPVDPR				No	0	6
FPQTQQPQQLFPQSQQPQQQFSQPQQQFPQPQ				No	0	2
LEEQKGPDV				No	0	3
FPQSQQPQQPFPQPQ				No	0	4
FPQQQPFPQQQQPPF				No	0	1
VQWPQQQPFP				No	0	1
VQWPQQQPF				No	0	5
FPQQPQLP				No	0	4
FPQQPQLPFPQ				No	0	3
FPQQPQLPFPQQPQ				No	0	1
FPQQPQLPFPQQPQQP				No	0	1
FPQQPQLPFPQQPQQPFPQ				No	0	2
FPQQPQLPFPQQPQQPFPQPQ				No	0	3
FPQQPQQPF				Yes	1	7
FPQQPQQPFP				Yes	1	3
FPQQPQQPFPQ				No	0	5
FPQQPQQPFPQPQQP				No	0	1
FPQQPQQPFPQTQQPQQPFPQQP				No	0	2
FPQQPQQPYPQQP				No	0	1
FPQQPQQPYPQQPQQP				No	0	2
FPQSQQPQQP				No	0	2
PQLPFPQQPQQPF				No	0	2
QQPFPQPQQPQQPFPQ				No	0	4
PQLPFPQQPQQPFPQ				No	0	6
PQQPQLPFPQQP				No	0	21
PQQPQLPFPQ				No	0	11
QQQPLPPQQT				No	0	12
QQQPPFS				No	0	8
PQQPPFS				No	0	11
QQQPQEQVPLVQQQQFPGQQQPFPPQ				No	0	1
PQQPFPQTQQPQQP				No	0	3
QQQPVLPPQQSPF				No	0	7
QQQPVLPQ				No	0	4
PQQPFPQTQQPQ				No	0	2
QQQPVLPQQSP				No	0	4
QQQQFPGQQQPFPPQQP				No	0	17
QQQQFPGQQQPFPPQQPYPQPQP				No	0	3
PQQPFPQSKQPQQPFPQP				No	0	5
PQQPFPQSKQPQQPFP				No	0	1
PQQPFPQQPQQPFPQTQQPQQ				No	0	3
PQQPFPQQPQQPFPQ				No	0	4
PQQPFPQLQQPQQPFPQP				No	0	4
PQQPFPQLQQPQQPFPQPQ				No	0	2
PQQPFPQLQQPQQPFPQPQQQLPQPQ				No	0	1
PQQPFPQPQ				Yes	2	8
PQQPFPQPQQP				No	0	5
PQQPFPQPQQPQQP				No	0	1
PQQPQLPFPQQPQ				No	0	8
PQQPFPQPQQPQQPFPQ				No	0	15
PQQPFPQPQQTFPQQPQLPFPQQPQQ				No	0	1
PQLPFPQQPQQPFP				No	0	1
PQQPFPQQP				Yes	3	9
PQQPFPQQPQQP				No	0	4
PQQPFPQQPQQPF				No	0	2
PQQPFPQQPQQPFP				No	0	1
PQQPFPQPQQQLPQPQQP				No	0	2
PQQPQLPFPQQPQQP				No	0	22
PQQPQLPFPQQPQQPF				No	0	2
PQQPQLPFPQQPQQPFP				No	0	4
PQQPQQPFPQPQ				No	0	7
PQQPQQPFPQPQQ				No	0	1
PQQPQQPFPQPQQP				No	0	2
PQQPQQPFPQPQQPQ				No	0	3
PQQPQQPFPQPQQPQQP				No	0	8
PQQPQQPFPQPQQPQQPF				No	0	1
PQQPQQPFPQP				No	0	7
PQQPQQPFPQPQQPQQPFPQ				No	0	6
QQQPILPQQPPF				No	0	1
QQQPILPQQPP				No	0	12
PQQPYPQPQ				No	0	2
PQQPYPQPQP				No	0	10
PQQPYPQPQPF				No	0	6
QQQPFPQQQQPPF				No	0	4
PQQPQQPFPQSQQPQQPFP				No	0	1
PQQPFPQLQQPQQPFP				No	0	1
PQQPQQPFPQ				Yes	1	6
PQQPQQPFLQPQQPFPQQPQQPFPQT				No	0	1
PQQPQLPFPQQPQQPFPQ				No	0	2
PQQPQLPFPQQPQQPFPQPQ				No	0	11
PQQPQLPFPQQPQQPFPQPQQ				No	0	4
PQQPQLPFPQQPQQPFPQPQQP				No	0	4
PQQPQLPFPQQPQQPFPQPQQPQ				No	0	7
PQQPQLPFPQQPQQPFPQPQQPQQP				No	0	3
PQQPQQPFP				Yes	2	5
PQQPQLPFPQQPQQPFPQPQQPQQPF				No	0	2
PQQPQLPFPQQPQQPFPQPQQPQQPFPQ				No	0	2
QQQPLPPQ				No	0	22
QQQPILPQQPPFS				No	0	7
PQQPQQPFLQP				No	0	2
PQQPQQPFLQPQQPFPQQPQQPFP				No	0	7
PQQPQQPFLQPQQPFPQQPQQPFPQ				No	0	2
PQQPQLPFPQQPQQPFPQPQQPQQPFP				No	0	3
PQQPFPQLQQPQ				No	0	3
PQQPFPQPQQTFPQQPQLPFPQQPQQPFP				No	0	1
QQQQPPFSQQP				No	0	1
QSQQPQQPFPQPQ				No	0	2
PQPQQPQQPFPQ				No	0	1
PQPQQPQQPFLQPQQPFPQQPQQPFPQ				No	0	2
PQPQQPQQPFLQPQQPFPQQP				No	0	1
PQPQQPQQP				No	0	3
PQPQPFPPQLPYPQPQ				No	0	25
PQPQPFPPQLPYPQ				No	0	1
PQPQPFPPQLPYP				No	0	7
PQPQPFPPQLP				No	0	15
PQPQPFPPQ				No	0	15
PQPQPFLPQLPYPQPQS				No	0	4
PQPQPFLPQLPYPQP				No	0	3
PQPFPPQLPYPQTQPFPPQQP				No	0	5
PQPFPPQLPYPQPQ				No	0	4
PQPQQQFPQPQQP				No	0	1
PQPFPPQLPYPQ				No	0	1
PQPFPPQLP				No	0	12
QTFPHQPQ				No	0	14
PQLPYPQPQSFPPQQPYPQ				Yes	1	15
PQLPYPQPQSFPPQQP				Yes	1	12
PQLPYPQPQP				No	0	11
PQLPYPQPQLPYPQPQLPYPQ				No	0	3
PQLPYPQPQ				Yes	1	8
PQLPYPQPPPFSPQQ				No	0	3
PQLPYPQP				Yes	1	6
QTFPQQPQLP				No	0	4
QTFPQQPQLPFP				No	0	3
PQLPFPQQPQQPFPQPQQPQQPFPQ				No	0	1
PQLPFPQQPQQPFPQPQQPQQP				No	0	2
PQLPFPQQPQQPFPQPQ				No	0	6
PQPFPPQLPYP				No	0	3
PQPQQQLPQPQQPQQSFPQQQ				No	0	1
PQPQPFPSQQPYLQLQPFPQPQP				No	0	4
PQQPFLQPQQPFPQQPQQP				No	0	1
QQVPQPQQPQ				No	0	1
PQQPFPLQPQ				No	0	3
PQPQQTFPQQPQLPFPQQPQQP				No	0	1
PQQPFLQPQQPFPQQPQQPFP				No	0	2
PQQPFLQPQQPF				No	0	4
PQQPFLQPQQP				No	0	7
QQVPQPQQPQQPF				No	0	3
PQQPFLQPQQPFP				No	0	1
PQQPFLQPQQPFPQ				No	0	6
QQVPQPQQPQQP				No	0	1
PQPQSFPPQQPY				Yes	2	1
PQQPFLQPQQPFPQQP				No	0	1
YLQPQQPI				No	0	3
SQQQQPPYS				No	0	6
SQQPQQPF				No	0	4
QQQQPLP				No	0	7
QVPQPQQP				No	0	2
QQPPFTQQQQQQQQQQPFTQQQQ				No	0	1
QQPYPQPQPQYSQPQ				No	0	1
QTFPQPQ				No	0	6
QQPYPQ				Yes	3	6
QQPYMQLQPFPQ				No	0	5
QTQQPQQPFPQQPQQ				No	0	1
QQQQPPF				No	0	10
QQPPFSQQQQQPPF				No	0	2
QTFPQQP				No	0	1
QQPYLQLQPFPQPQP				No	0	1
SQQQPPFS				No	0	6
QQQFPPQ				Yes	2	1
YPTSPQQPG				No	0	3
QQQPILPQQP				No	0	1
QQQPILPQ				No	0	6
QQQFPQPQ				No	0	2
QQQLPQPQQ				Yes	1	3
QQQPFPSQQPYMQLQPFP				No	0	1
QQPPFSQQQQPPFSQ				No	0	1
QQPPFSQQQQPQ				No	0	1
SQQQQPPFS				No	0	11
QQPLFSQQQQQQLFPQQP				No	0	2
QQQQFPPQQ				Yes	2	1
WQIPEQ				No	0	1
TQQPQQPFPQLQQPQQPFPQPQ				No	0	2
QSGQGQQPGQWQQPGQ				No	0	2
SFPPQQP				Yes	3	13
TQQPQQPF				Yes	1	6
VETGVIKPG				No	0	2
QTFPHQP				No	0	1
VETGVIKPGM				No	0	1
QQPLPQQP				No	0	1
QQPFPQTQQPQQLFPQ				No	0	1
VMVISPR				No	0	4
RQPGQGQPGYYPT				No	0	4
QQPFPQSQQPQ				No	0	2
VQQQQFPGQQQQFPPQQPYPQPQP				No	0	1
QQPFPQSKQPQQPFPQPQ				No	0	1
QQQQFPPQ				Yes	2	5
VQWPQQQP				No	0	3
TFPQQPQLPFPQ				No	0	2
QSQQPGQGQ				No	0	9
SQQQQPVLPQ				No	0	4
WPQQQPFP				No	0	2
QQPPFSQQPPISQQQQ				No	0	2
QQQQPQQSGQGV				No	0	3
QQPQQTFPQPQ				No	0	2
QQQQPF				No	0	1
SQVQWPQ				No	0	3
QQPQQPYPQQPQQPFPQTQQP				No	0	1
QQPQQPYPQQPQ				No	0	3
QQPQQPFPQSQQPQQPFPQPQ				No	0	1
QQPILPQ				No	0	9
QQVPQPQ				No	0	5
QQQQPPFS				No	0	5
QQQRPPF				No	0	7
QQQPFPQ				No	0	2
YYPTSPQ				No	0	4
PQQPYPQPQPQYSQPQQPISQQQ				No	0	2
PQQPQLPFP				No	0	5
PQQPQLP				No	0	3
PQQPFPQTQQPQQPFPQQP				No	0	12
PQQPFPQTQQPQQLFPQSQQPQ				No	0	2
PQQPFPQTQQPQQL				No	0	1
PQQPFPQSQQPQQPFPQPQ				No	0	1
PQQPFPQSKQP				No	0	4
PQQPFPQPQQQLPQPQQPQ				No	0	2
PQQPFPQPQQQFPQPQ				No	0	2
PQQPFPQ				Yes	14	6
PQQPFPLQPQQSFLWQSQQPFLQ				No	0	2
PQQPFCQQPQRTIPQPHQTFHHQP				No	0	1
PQQPFCQQPQRTIPQ				No	0	1
FPQPQQPQQSFPQQQPPF				No	0	1
PQQIFPQPQ				No	0	1
PQQPQQPF				Yes	2	3
PQQPQQPFPQTQQPQQPFPQQPQQ				No	0	1
FPQPQQPQQSFPQQ				No	0	1
PQQPQQQFLQPRQPFPQQPQQPYPQ				No	0	1
PQQSFPQ				Yes	5	1
PQQQVPQPQQPQQPFLQPQQP				No	0	1
PQQQVPQPQQPQQP				No	0	1
FLQPHQPFSQQPQQIFPQPQ				No	0	1
FPHQPQQQFPQP				No	0	1
PQQQFPQPQQPQQSFPQQQPPFIQ				No	0	1
PQQQFLQPRQPFPQQP				No	0	1
PQPQSFPPQQ				Yes	2	1
PQQQFLQPRQP				No	0	7
PQQPYPQQQPFP				No	0	1
FPQSQQPQQPFPQ				No	0	1
PQQPYPQPQPQYSQPQQPISQQ				No	0	1
FPPQLPYPQPP				No	0	2
FPPQLPYPQPQSFPPQQ				Yes	1	1
PQQPYPQPQPFPSQQ				No	0	1
FPQPQQPQQQFLQPRQPFPQQ				No	0	1
PQQQFLQP				No	0	5
PQPQQTFPHQPQQQVPQPQQP				No	0	2
PQPQQTFPHQPQQQVPQPQ				No	0	2
FPQPQQQLPQ				No	0	1
LQPQQPI				No	0	3
LPYPQPQLPYPQPQLPYPQPQ				No	0	1
LPQLPYP				No	0	5
LMQQQQQFP				No	0	5
LGQQQPFPPQQPYPQ				No	0	5
IGGIGTVPVG				No	0	2
LEEQKGPDVMIA				No	0	3
LSQQPPFS				No	0	17
LASVADLYV				No	0	1
GQVQWPQQQPFPQPQQP				No	0	3
GQQQPFPPQQPYPQ				No	0	3
GLGIIQPQQPA				No	0	3
FPQQPQQPYP				No	0	4
FVGAEMAPWS				No	0	3
FPQQPQQPYPQQPQQPF				No	0	1
FPQTQQPQQPFPQPQ				No	0	3
HDFGSEILP				No	0	2
PQTQQPQQPFPQPQQTFPQQPQLPFPQQP				No	0	1
MQVLSLMLNIKIQTPQDSDFSQSSSPSQPPPQ				No	0	1
PFPPQLPYPQP				No	0	1
PQPQQQFPQP				No	0	1
PQLQQPQQPFPQPQQQLPQPQ				No	0	2
PQLQPQNPSQQQPQEQVPLMQQQQQFPGQQEQFPPQQP				No	0	1
PQLPYPQPQLP				No	0	4
PQLPYPQ				Yes	1	5
PQIPVDQPT				No	0	2
PQLPFPQ				No	0	12
PFLPQLPYP				No	0	1
FPQPQQQLPQPQ				No	0	1
PPISQQQQPP				No	0	1
PILPQQPP				No	0	9
PFSPQQPYPQPQ				No	0	1
PFPQQPQQPYPQQPQQPFPQTQQPQQPFP				No	0	1
PFPQPQPFLPQLPYPQPQSFP				No	0	1
PFPQPQLPYPQPQLPYPQP				No	0	1
PFPPQQPYPQPQ				No	0	3
PPQQSFSQQPP				No	0	5
PSQPVDPR				No	0	5
FPQQQRP				Yes	2	1
PSQQQPQKQVPLVQQQQFPGQQQPFPPQQP				No	0	1
QPQQPFPQTQQPQQLFP				No	0	1
QPQQPFPQPQQPQQPFPQS				No	0	1
QPQQPFPQPQQPQQ				No	0	1
QPQQPFP				Yes	15	6
QPQQIFP				No	0	10
QPQPQPQ				No	0	2
QPQPFRPQQSYPQP				No	0	1
QPQPFPPQLPYPQPQSFPPQQPYPQQQPQY				No	0	1
QPQLPYPQPQPFRPQQPYPQPQP				No	0	1
QPQLPFPQQPQQPFPQP				No	0	2
QPPPFSPQQPYPQPQPQYPQPQ				No	0	1
QPPFSQQQQQPLPQ				No	0	1
QPPFAQQQQPPF				No	0	9
QPILPQQPPFS				No	0	4
EQGQQPGQGQ				No	0	3
QPQQPIS				No	0	1
QPFRPQQPYPQSQPQYSQPQQPI				No	0	1
QPQQPQQP				No	0	1
QPQQPQQSFPQQQRPFI				No	0	1
QQFPQPQQPQQSFPQQ				No	0	1
QQFPQPQ				No	0	11
QQERSQLDRKAREGETVVP				No	0	1
QPYMQLQPFPQPQLPYPQPQLPYPQPQP				No	0	1
QPSQQNPQ				No	0	3
QPRQPFPQQPQQ				No	0	3
QPQQTFPQQPQLPFPQQPQ				No	0	1
QPQQTFPQPQ				No	0	1
QPQQTFPQP				No	0	1
QPQQTFPHQPQQQVPQPQQPQ				No	0	2
QPQQTFPHQPQQQVPQPQQP				No	0	1
QPQQQLPQ				No	0	4
QPQQQFSQPQ				No	0	2
QPQQQFPQPQQPQQSFPQ				No	0	1
QPQQPYPQQPQQ				No	0	1
QPQQPQQSFPQQQQPAIQSF				No	0	1
QPFPSQQPYPQPQP				No	0	1
QPQPFRPQQPYPQPQPQYSQPQ				No	0	1
QLPYPQT				No	0	1
QLPYPQPQ				Yes	1	1
QPFPQPQLP				No	0	1
QLPYLQLQPFPQPQ				No	0	1
QPFPQTQQPQQPFPQSKQPQQ				No	0	1
EQTVVPPK				No	0	4
QPFPQPQLPYPQPQLPYPQPQPF				No	0	1
PYPQTQPFPPQQP				No	0	4
QPFPQPQPFPPQL				No	0	1
QPFPQPQPFLPQLP				No	0	16
QLPFPQQP				No	0	1
QLGQQPQ				No	0	4
QGQGQPGQ				No	0	2
QFPPQQPYPQ				No	0	9
QEGQAGTGAFPR				No	0	1
QFPGQQQQFPPQQPYPQPQP				No	0	2
QFPGQQQPFPPQQPYPQ				No	0	2
QPFPQQQQPPFSQQ				No	0	1
QFLQPRQPFPQQPQQP				No	0	1
PQQPQQPYPQQPQQPFPQTQQPQ				No	0	1
PYPQPQLPYPQPQLPYPQP				No	0	1
PFLPQLPYPQPQSFPPQQP				No	0	1
IARLPGQPAVDFD				No	0	1
PQQQPFPSQQPYMQLQ				No	0	1
PQQPFPQPQQTFPQQ				No	0	3
PQQPFPQSQQPQ				No	0	1
QQIFPQPQ				No	0	1
QQPLPPQQTFPQQP				No	0	1
PQQPFPQSKQPQQPFPQPQ				No	0	1
QQFLQP				No	0	5
QPGQGQQGQQPGQGQQPGQGQQ				No	0	1
PSQQPYPQPQP				No	0	1
QQQQFPGQQQPFPPQ				No	0	1
PQQPFPQPQQQLPQPQ				No	0	1
PQQSFPQQQP				No	0	1
PQPQQPQQSFPQQQPPFIQ				No	0	1
PGQGQQGHYPASLQQ				No	0	1
PQPQQTFPHQPQQQVPQ				No	0	1
ALLAFTATSAVAQLYTTCSQGYGQCQQQPQPQPQ				No	0	1
LQPFPQPQLPYPQPQP				No	0	1
QPYPQPQPFPPQLPYPQ				No	0	1
FPQLQQPQQP				No	0	1
QQPQQPFPQPQQPQQ				No	0	1
FQGQQQPFPPQQPYPQP				No	0	1
IKDILPPGS				No	0	4
PYPQPQLPYPQPQP				No	0	1
QQPQQQLGQQP				No	0	3
SVFPSPK				No	0	4
HQQPFPSQQPYPQPQP				No	0	2
QPYMQLQPFPQPQ				No	0	1
FPQPQQTYPHQP				No	0	1
YPHQQPFPSQQPYPQPQPFPPQLPYPQTQPFPPQQP				No	0	1
TGGLGDVLGGLPAAMAANGH				No	0	1
PFPQSKQPQQPFPQPQ				No	0	1
MGLPSNPL				No	0	1
QPFPQQQQPPFSQQQP				No	0	1
QQQQLFPQ				No	0	2
QPGQGQQPGKWQE				No	0	3
PQQPQQP				Yes	2	5
PQQPQQPFPQTQQPQQPFPQQPQ				No	0	1
QQPQQPFLQPQ				No	0	1
QSQQQQP				No	0	1
QSYPQPQ				No	0	2
QPQPQNPSQPQPQGQ				No	0	2
QPQQPFPQLQQPQQP				No	0	1
QLPYPQPQLPYPQPQ				No	0	2
QPQQPFPQPQQQLPQPQ				No	0	1
PQQPYPQPQPQYPQPQQP				No	0	3
QQQPFLQP				No	0	1
PFPQQPQQPYPQ				No	0	1
QPQQPQQSFPQQQPSLIQQSLQQ				No	0	1
QQQFPQ				No	0	5
QPQQQFSQPQQQFPQPQ				No	0	1
QQQPILPQLP				No	0	1
QQLFPQQP				No	0	1
QPHQPFSQQPQQTFPQPQ				No	0	1
QQSGQGQQPGQWQQPGQ				No	0	2
PQQPQQSFPQ				Yes	2	2
PQQPYPQPQPQYPQPQ				No	0	1
GDAAVERPL				No	0	1
QPQQPFPQPQQQFP				No	0	1
PTSPQQPGQGQQPGQGQ				No	0	1
PQQQRP				Yes	2	3
PQQQPQYLQPQQPISQQ				No	0	1
QQPYPQQP				No	0	1
PQQPYPQPQPQYP				No	0	4
PQQPYPQPQPFPSQL				No	0	1
WSIIWPQ				No	0	2
QQLVLPPQQQQQQ				No	0	2
PQPQQTFP				No	0	1
PPQQTFP				No	0	16
TQQPQQP				Yes	1	1
FQGQQQPFPPQQPYPQPQ				No	0	1
QPFPQPQQQFPQPQQ				No	0	1
Total number of peptides				Total number of immunogenic peptides		Total sum of #PSMs
851				57		3939

## Sheet: Table S4.Peptides in INRAT100O 
Sequence peptide	Epitope	Results (Present/Absent)	Epitopes_Presents	Peptide_with_epitope	Number of epitopes contained in a peptide	# PSMs	PSM_immuno	% of immunogenic peptides	% of immunogenic abundance
QPFPPQQP	FPLQPQQPFP	Absent		No	0	1	175	5.30547	5.56439
QFPGQQQPFPPQQP	IPQQPQQPFP	Absent		No	0	57
QQPFPQPQQQFPQPQ	KVPIPN	Absent		No	0	20		0.0530547	0.0556439
QQPFPQPQQQFPQPQQP	LGQQQPFPPQQPYPQPQPF	Absent		No	0	2
PYPQPQLPYPQPQLPYPQPQP	LPGCRK	Absent		No	0	3
PVQCQQQQQMGQQQQQQQLQEQLTPCATFLQHQCSPVTVPFPQ	LQCVGS	Absent		No	0	1		INRAT 100 Organic
PTSPQQPGQGQQPGQGQ	LQPQQPFPQQ	Present	LQPQQPFPQQ	No	0	1		Total number of peptides	622
QQPFPQPQQQFPQPQQPQ	PQQPFPQPQQ	Present	PQQPFPQPQQ	No	0	4		Total number of immunogenic peptides (Yes in column E)	33
QQPFPQPQQTFPQQPQLPF	PQQPFPQQPQ	Present	PQQPFPQQPQ	No	0	2		Total sum of #PSMs	3145
PQTQQPQQPFPQPQ	PQQPQQPFPQ	Present	PQQPQQPFPQ	No	0	8		PSM_immuno	175
QFPGQQQPFPPQQPYPQPQ	PSGDRA	Absent		No	0	21		% of immunogenic peptides	5.30547
PQTQQPQQPFPQ	PYPP	Absent		No	0	2		% of immunogenic abundance	5.56439
PQQQPVPQPHQPFSQQPQQTFPQPQ	QPQQPFPQPQ	Present	QPQQPFPQPQ	No	0	3
QQPFPQQPQ	QPQQSFPQQQ	Present	QPQQSFPQQQ	Yes	2	8
PQQQPFPQPQQPF	QQFHQQQ	Absent		No	0	1
QQPFPQQPQQP	QQFPQQQ	Absent		No	0	4
PQQQFPQPQ	QQIPQQQ	Absent		No	0	13
QQPFPQQPQQPF	QQLPQQQ	Absent		No	0	4
QQPFPQQPQQPFPQ	QQPPQQ	Absent		No	0	5
PQQQFLQPQQPFPQQPQ	QQPQQPFPLQ	Absent		No	0	9
PQQQFLQPQQP	QQPQQSFPQQ	Present	QQPQQSFPQQ	No	0	6
QQPFPQQP	QQQPP	Present	QQQPP	Yes	3	3
QFPGQQQPFPPQQPYPQPQP	QQSPEQQ	Absent		No	0	21
QFPPQQP	QQSPQQQ	Absent		Yes	1	4
QFPPQQPYPHQQPFPSQQPYPQPQPFPPQ	QQYPQQQ	Absent		No	0	2
QLQPFPQPQPFPPQLP	QSPEQQQ	Absent		No	0	12
QLQPFPQPQPFPP	QTQQPQQPFP	Present	QTQQPQQPFP	No	0	1
QLQPFPQPQPF	SFQQPQQQYP	Absent		No	0	1
QLQPFPQPQP	YQQYPQQ	Absent		No	0	8
QLQPFPQPQ	AQGQQPGQGQQGQQ	Absent		No	0	7
QQPFPQPQQPF	ESGQGQQPGQWQQP	Absent		No	0	4
QQPFPQPQQPQ	GQGQQAQQPGQGQQ	Absent		No	0	2
QQPFPQPQQPQQPFP	GQGQQGQQPGQGQQ	Present	GQGQQGQQPGQGQQ	No	0	2
QLPQIPEQS	GQGQQPGQGQQGQQ	Present	GQGQQPGQGQQGQQ	No	0	2
QQPFPQPQQPQQPFPQ	GQGQQPGQLQQPAQ	Absent		No	0	6
QLPFPQQPQQPFPQPQQPQQP	GQGQQPGQWQQPGQ	Present	GQGQQPGQWQQPGQ	No	0	2
QLPFPQQPQQPFPQPQ	GQHGQQPGQGQQGQ	Absent		No	0	3
QQPFPQPQQQFP	GQQGQQPGQGQQPG	Present	GQQGQQPGQGQQPG	No	0	11
QLPFPQQPQ	GQQGQQVGQGQQAQ	Absent		No	0	2
QIFPQPQ	GQQPGQAQQGQQPG	Absent		No	0	10
QQPFPQPQQQFPQ	GQQPGQGQPGYYPT	Absent		No	0	12
QGQQPGQGQ	GQQPGQGQQGQQPG	Present	GQQPGQGQQGQQPG	Yes	9	2
QGQPGQRQQPG	PGQGQQGQQPGQGQ	Present	PGQGQQGQQPGQGQ	No	0	2
QGHYPASLQQPGQGQ	PGQGQQPGQGQQGY	Absent		No	0	2
QFPPQQPYPQPQP	PGQWQQPGQGQPGY	Absent		No	0	30
QFPPQQPYPQPQ	PQQPGQGQQPGQLQ	Absent		No	0	2
QQPFPQSQQP	PTSPQQPGQGQQPG	Present	PTSPQQPGQGQQPG	No	0	2
QLQPFPQPQPFPPQLPYPQ	PTSPQQSGQGQQPG	Absent		No	0	6
QQPFPQTQQPQQP	PTSPQQSGQGQQPGQGQQ	Absent		No	0	4
PQQPYPQQQPFP	QGQQGQQLGQGQQG	Absent		No	0	4
PQQPQLPFPQQPQQPFPQPQQP	QGQQGQQPGQGQPG	Absent		No	0	4
PQQPQLPFPQQPQQPFPQPQQ	QGQQGQQPGQGQQG	Present	QGQQGQQPGQGQQG	No	0	1
PQQPQLPFPQQPQQPFPQPQ	QGQQPGQGQHGQQP	Absent		No	0	9
PQQPQLPFPQQPQQPFPQ	QGQQPGQGQQGQQP	Present	QGQQPGQGQQGQQP	No	0	3
PQQPQLPFPQQPQQPFP	QGQQPGQGQQPGQG	Present	QGQQPGQGQQPGQG	No	0	4
PQQPQLPFPQQPQQPF	QGQQSGQGQQGYYS	Absent		No	0	1
PQQPQLPFPQQPQQP	QPAQGQQGQQPGQA	Absent		No	0	16
PQQPQLPFPQQPQ	QPAQGQQPGQGQQG	Absent		No	0	2
PQQPQLPFPQQP	QPGQGQQGQQPGQG	Present	QPGQGQQGQQPGQG	No	0	16
PQQPQLPFPQQPQQPFPQPQQPQ	QPGQGQQPGQGQPG	Absent		No	0	4
PQQPQLPFPQ	QPGQGQQPGQWQQS	Absent		No	0	9
QPQQPFPQQPQQPFPQTQQPQQP	QQGQQLGQGQQGQQ	Absent		No	0	2
PQQPPFS	QQGQQPGQGQPGYY	Absent		No	0	9
QQPQPQPQPQPQPQ	QQGQQPGQGQQPGQ	Present	QQGQQPGQGQQPGQ	No	0	2
PQQPFPQSKQPQQPFPQP	QQPAQGQQGQQPGQ	Absent		No	0	4
QQPQQPFPQPQ	QQPGQ	Present	QQPGQ	No	0	7
PQQPFPQQPQQPFPQTQQPQQ	QQPGQGQQ	Present	QQPGQGQQ	No	0	1
PQQPFPQQPQQPFPQ	QQPGQGQQGQQPGQ	Present	QQPGQGQQGQQPGQ	No	0	7
PQQPFPQQPQQPF	QQPGQGQQPGQGQQ	Present	QQPGQGQQPGQGQQ	No	0	2
PQQPFPQQPQQP	QQPGQLQQPAQGQQ	Present	QQPGQLQQPAQGQQ	No	0	4
QQPQPQPQP	QQSGQGQ	Present	QQSGQGQ	No	0	1
PQQPQLPFPQQPQQPFPQPQQPQQP	QQSGQGQQPGQLQQ	Absent		No	0	2
PQQPQLPFPQQPQQPFPQPQQPQQPF	QSQQPGQGQQGQQV	Absent		No	0	1
PQQPQLPFPQQPQQPFPQPQQPQQPFP	SAQGQKGQQPGQGQ	Absent		No	0	1
PQQPYPQQPQQPFPQTQQPQQ	SGYYPTSPQQPGQG	Absent		No	0	2
QQPGQGQQGQQPGQGQQPGQGQ	SPQQSGQGQPGYYP	Absent		No	0	2
PQQPYPQQP	TSLQQTGQGQQSGQ	Absent		No	0	2
PQQPYPQPQPQYSQP	TSSQQPTQSQQPGQ	Absent		No	0	10
PQQPYPQPQPQ	YPTSPQQPGQWQQP	Absent		No	0	11
QQPGQGQQPGQGQ	YYPTSPQESGQGQQ	Absent		Yes	1	4
PQQPYPQPQPF	EQFPQQQQFP	Absent		No	0	8
PQQPYPQPQP	FAQPQQLFPE	Absent		No	0	10
QQPGQGQQPGQGQQGQQPGQGQ	FHQQQLPQQQ	Absent		No	0	1
QQPILPQQPP	FPQQPQQPFP	Present	FPQQPQQPFP	No	0	4
QQPILPQQPPFS	FPQQQFPQQQ	Absent		No	0	3
PQQPQQQFLQPQQPFPQ	FPTPQQQFPE	Absent		No	0	5
PQQPQQPYPQQPQQPFPQTQQPQQL	IQPQQPFPQQ	Absent		No	0	1
PQQPQQPFPQPQQPQQPFPQ	LALQTLPAMC	Absent		No	0	7
PQQPQQPFPQPQQPQ	LAQIPQQLQC	Absent		No	0	5
PQQPQQPFPQPQQP	LPQQQIPQQP	Absent		No	0	2
PQQPQQPFPQPQ	LQIPEQSQCQ	Absent		No	0	10
PQQPQQPFPQ	LQQQLVPQLQ	Absent		Yes	1	4
PQQPQQPFP	NPSNKELQSP	Absent		Yes	2	5
PQQPQQPFLQPQQPFPQQPQQPFP	PAMCNVYIPP	Absent		No	0	2
PQQPQLPFPQQPQQPFPQPQQPQQPFPQ	PELQQPIPQQ	Absent		No	0	2
PQQPYPQQQPFPSQQPYMQLQPFPQPQ	PEQQQFPQQQ	Absent		No	0	1
PQQPFPQQPQ	PFLQPQQPFP	Present	PFLQPQQPFP	Yes	2	1
QLQPFPQPQPFPPQLPYPQPQ	PFPQPQQPFP	Absent		No	0	7
QQPFPPQQP	PLQPQQPFPQ	Absent		No	0	19
QPQQPFPQTQQPQQPFPQ	PLVQQQQFPG	Absent		No	0	12
QPQQIFPQPQ	PQLPFPQQSE	Absent		No	0	5
QPQQPFPQTQQPQQPFPQQPQ	PQPQLPFPQQ	Absent		No	0	6
QPQPQYPQPQQP	PQQLPQQQIP	Absent		No	0	5
QPQQPFPQTQQPQQPFPQQPQQP	PQQPFPQLQQ	Present	PQQPFPQLQQ	No	0	2
QPQQPFPQTQQPQQPFPQQPQQPF	PQQPFPQTQQ	Present	PQQPFPQTQQ	No	0	2
QPQQPFPQTQQPQQPFPQQPQQPFPQ	PQQSPEQQQF	Absent		No	0	1
QPQPFPPQLPYPQPQSFPPQQ	PRPQQSPEQQ	Absent		No	0	3
QPQQPQQPF	QEQKQQLQQQ	Absent		No	0	2
QPQQPFPQTQQPQQPFP	QEQVPLVQQQ	Absent		No	0	2
QPQPFPPQLPYPQPQS	QFPGQQQQFP	Absent		No	0	10
QPQQQFLQP	QFPQQQFPQQ	Absent		No	0	3
QPQQQFPQP	QILQQILQQQ	Absent		No	0	3
QPQQQFPQPQ	QILQQQLIPC	Absent		No	0	1
QPQLPFPQQPQQPFPQPQQPQQPFPQ	QLLQIPEQSQ	Absent		No	0	1
QPQLPFPQQPQQPFPQPQQPQQPFP	QLPQQQFPQQ	Absent		No	0	2
QPQLPFPQQPQQPFPQPQQPQ	QLPQQQIPQQ	Absent		No	0	1
QPQLPFPQQPQQPFPQPQQP	QLQQPQQPFP	Present	QLQQPQQPFP	No	0	3
QPQLPFPQQPQQPFPQPQ	QPQQLFPELQ	Absent		No	0	5
QPQLPFPQQPQQPFPQ	QPQQPFPQQP	Present	QPQQPFPQQP	No	0	3
QPQPFPPQLPYPQP	QPQQPIPVQP	Absent		No	0	7
QPQQPFLQPQQP	QQFPQQQFPQ	Absent		No	0	1
QPQQPFLQPQQPFPQQPQQPFP	QQLAQIPQQL	Absent		No	0	2
QPQQPFPQTQQPQQPF	QQLFPELQQP	Absent		No	0	13
QPQQPFPQQPQQPFPQ	QQLQQPFPLQ	Absent		No	0	10
QPQQPFPQQPQQPFP	QQLVPQLQQP	Absent		No	0	7
QPQQPFPQQPQQPF	QQPIPVQPQQ	Absent		No	0	3
QPQQPFPQQPQQP	QQPQQLPQQQ	Absent		No	0	10
QPQQPFPQQPQ	QQPQQPFPQL	Present	QQPQQPFPQL	Yes	1	3
QPQQPFPQQP	QQPQQPFPQP	Present	QQPQQPFPQP	Yes	2	5
QPQQPFPQPQQTFPQQPQLPFPQQPQQP	QQPQQPFPQQ	Present	QQPQQPFPQQ	No	0	1
QPQQPFPQTQQPQ	QQPQQPFPQT	Present	QQPQQPFPQT	No	0	2
QPQQPFPQPQQTFPQQPQLPFPQ	QQQFPEQSQQ	Absent		No	0	2
QPQQPFPQPQQQFPQPQQP	QQQFPGQQQQ	Absent		No	0	3
QPQQPFPQPQQQFPQPQ	QQQFPQQPPQ	Absent		No	0	14
QPQQPFPQPQQQFPQP	QQQFPQQQFP	Absent		No	0	4
QPQQPFPQPQQQFPQ	QQQLPQPQQP	Present	QQQLPQPQQP	No	0	6
QPQQPFPQPQQPQQPFPQ	QQQLPQQQFP	Absent		No	0	14
QPQQPFPQPQQPQQPFP	QQQQFPPQQP	Present	QQQQFPPQQP	No	0	2
QPQQPFPQPQQPQQPF	QQQQFPQPQQ	Absent		No	0	2
QPQQPFPQPQQPQQP	QQQQQQQILQ	Absent		No	0	6
QPQQPFPQPQQPQ	QQSEQIIPQQ	Absent		No	0	7
QPQQPFPQPQQP	QQSFPLQPQQ	Absent		No	0	2
QPQQPFPQPQ	QQSFPQQQRP	Present	QQSFPQQQRP	Yes	1	7
QPQQPFPQTQQPQQP	QQSFPQQSQQ	Absent		No	0	11
QPQLPFPQQPQQPFP	QQSFSYQQQP	Absent		No	0	2
QQPFPPQQPYPQPQP	QSPEQQQFPQ	Absent		No	0	15
QPQLPFPQQPQQPF	QTQQSFPLQP	Absent		No	0	3
QPQLPFPQQPQ	QVPLVQQQQF	Absent		No	0	4
QPFPQPQQP	QVSFQQPQQQ	Absent		No	0	3
QPFPQPQPFPPQLPYPQPQ	SPQQSFSYQQ	Absent		No	0	13
QPFPQPQPFPPQLPYPQPP	SQQPFPTPQQ	Absent		No	0	6
QPFPQPQPFPPQLPYPQ	TPIQPQQPFP	Absent		No	0	3
QQFPGQQQPFPPQQPYPQPQP	TPQQQFPEQS	Absent		No	0	14
QPFPQPQPFPPQLP	TQPQQPTPIQ	Absent		No	0	15
QQFPPQQP	VLQQSTYQLL	Absent		Yes	1	27
QPFPQPQP	VQQQQFPGQQ	Absent		No	0	3
QPFPQPQLPYPQPQLPYPQPQ	VRVPVPQLQP	Absent		No	0	2
QPFPQPQQPF	YIPPHCSTTI	Absent		No	0	6
QQFPPQQPYPQPQ	YLQLQPFPQP	Present	YLQLQPFPQP	No	0	24
QPFPQLQQPQQPFPQP	AQQPQQLPQQQQI	Absent		No	0	2
QPFPQLQQPQQP	FPQQQFPQQQFPQ	Absent		No	0	2
QPFPQLQQP	FPQQQFPQQQQLP	Absent		No	0	6
QQFPPQQPYPQPQP	FPQQQIAQQPQQL	Absent		No	0	44
QPFPPQQPYPQPQP	FPQQQQFPQQQIA	Absent		No	0	29
YPTSPQQPGQGQQPGQGQ	HQISQQPQQLPQQ	Absent		No	0	3
QPFPPQLPYPQPQS	IPQQPQQFPQQQQ	Absent		No	0	6
QQFPQPQQP	LPQQQQIPQQPQQ	Absent		No	0	1
QQFPQTQQPQQPFPQPQ	LQQQQIPQQQIPQ	Absent		No	0	11
QPFPQLQQPQQPFPQPQ	PHQEFPQHQISQQP	Absent		No	0	1
QQFPGQQQPFPPQQPYPQPQ	PPQQFPQQQFPIP	Absent		No	0	15
QPFPQPQQPQQP	PQPQQFPQQQIPQ	Absent		No	0	3
QPFPQPQQPQQPFPQ	PQQIPQQQQIPQQ	Absent		No	0	6
QPQLPFPQQP	PQQLPQQQQIPQQ	Absent		No	0	7
QPQLPFPQ	PQQQFPQPQQIPQ	Absent		No	0	18
QPQQQFPQPQQP	PQQQFPQQQQFPQ	Absent		No	0	7
QPQQQVPQPQ	PQQQIPQQHPIPQ	Absent		No	0	2
QPQQQVPQPQQP	PQQQIPQQHQIPQ	Absent		No	0	6
QPVLPQQSP	PQQQQFLQQQQIP	Absent		No	0	5
QPYPQPQPFPPQ	PQQQQFPQPQQFP	Absent		No	0	8
QPFPQTQQPQQPFPQQP	PQQQQLPQQQFPQ	Absent		No	0	3
QPFPQTQQPQQP	PQQSPEQQQFPQQ	Absent		No	0	2
QPFPQTQQPQQLFP	PYPPQQSQEPSPY	Absent		No	0	2
QPFPQSQQPQ	QFPQQEFPQQQQF	Absent		No	0	6
QPFPQSKQPQQPFPQP	QFPQQQQFPQQQS	Absent		No	0	2
QPFPQQPQQPFPQ	QFPQQQSPQQQQF	Absent		No	0	4
QPFPQQPQQPF	QHQFPQQQLPQQQ	Absent		No	0	6
QPFPQQPQ	QLPQQQFPQQQFP	Absent		Yes	2	7
QPFPQQP	QPQQFLQQQQFPQ	Absent		Yes	3	10
QPFPQPQQTFPQQPQLPFPQQPQ	QPQQIPQQQQIPQ	Absent		No	0	1
QPFPQPQQQLPQ	QPQQLPQQQQIPAT	Absent		No	0	1
QPFPQPQQQLP	QPSGSNVISISGL	Absent		No	0	1
QQFPGQQQPFPPQQP	QQFHQQQLPQQQF	Absent		No	0	41
QPFPQPQQQFPQ	QQFPQQPPQQFPQ	Absent		No	0	6
QPQLPFPQQPQQP	QQHPIPQQPQQLP	Absent		No	0	10
QQPQQPFPQPQQP	QQHQIPQQPQQFP	Absent		No	0	1
QPQQPFPQQPQQPFPQTQQPQQPFPQ	QQIPQQPQQIPQQ	Absent		No	0	1
QQPQQPFPQPQQPQQPFPQ	QQLPQQQQIPQQP	Absent		No	0	4
LQLQPFPQPQP	QQPQQFPQQQFPQ	Absent		No	0	3
LQLQPFPQPQ	QQPQQFPQQQQFL	Absent		No	0	5
SMLDSMYKEHG	QQPQQLPQQQQFP	Absent		No	0	6
LPQQPPFS	QQPSGSNVISISG	Absent		No	0	5
LPQLPYPQPQSFPPQQP	QQQEFPQQQFPQQ	Absent		No	0	2
LPQLPYPQPQ	QQQFPIPYPPQQS	Absent		No	0	8
LPQLPYPQ	QQQFPQQQFHQQQ	Absent		No	0	6
SQQPQQPFPQ	QQQFPQQQFPQQP	Absent		No	0	6
SQQPQQPFPQPQ	QQQFPRPQQSPEQ	Absent		No	0	5
LPFPQQPQQPFPQPQ	QQQIPATQFPQQQ	Absent		No	0	5
LPFPQQPQQPFPQ	QQQIPQQPQQFLQ	Absent		No	0	2
LPFPQQPQQPF	QQQIPQQPQQLPQ	Absent		No	0	1
LGQQQPFPPQQPYPQPQP	QQQPPQQHQFPQQ	Absent		No	0	36
LGQQQPFPPQQPYPQPQ	QQQQFPQQQEFPQ	Absent		No	0	26
LGQQQPFPPQQP	QQQQFPQQQPPQQ	Absent		No	0	35
LEEQKGPDV	QQQQFPQQQQLTQ	Absent		No	0	5
IALPVPSQPVDPR	QQQQIPQQPQQFP	Absent		No	0	8
HYYRPAQNNWDLGAPAVSA	QQQQLTQQQFPRP	Absent		No	0	7
HYYRPAQNNWDLGAPAVS	RGKELHTPQEQFP	Absent		No	0	3
LQLQPFPQPQPFPPQLP	SPQQQQFPQQQFP	Absent		No	0	1
RPQQPYPQPQPQ	SQEPSPYQQYPQQ	Absent		No	0	14
LQPFPQPQP	TPQEQFPQQQQFP	Absent		No	0	3
LQPFPQPQPFPPQLP	TQFPQQQFPQQEF	Absent		No	0	9
PFPPQQP	YQQYPQQQPSGSN	Absent		No	0	25
PFPPQLPYPQPQ	QPQQPFP	Present	QPQQPFP	No	0	33
QTFPQQPQLPFP	QPQQPFPQ	Present	QPQQPFPQ	No	0	4
PFPPQLPYPQ	EQQQFPQQQF	Absent		No	0	11
PFPPQLPYP	FPQQQIPQQH	Absent		No	0	12
QTFPQQPQLPFPQ	FPQQQQFPQP	Absent		No	0	6
QTFPQQPQLPFPQQPQ	FPQQQSPQQQ	Absent		No	0	6
PFLPQLPYPQPQ	HQQQLPQQQF	Absent		No	0	4
PFLPQLPYPQ	HQQQPIQQQP	Absent		No	0	2
HYYRPAQNNWDLGAPA	LPQIPQQSRY	Absent		No	0	6
QTFPQQPQLPFPQQPQQP	PFVHPSILQQ	Absent		No	0	3
QQPQQPFPQPQQPQQP	PQPQQIPQQQ	Absent		No	0	3
QTFPQQPQLPFPQQPQQPFPQ	PQQIPQQQQI	Absent		No	0	3
LQQPQQPSPQPQ	PQQPQQFPQQ	Absent		No	0	4
QTFPQQPQLPFPQQPQQPFPQPQ	PQQQFPQQQF	Absent		No	0	4
LQQPQQPFPQPQ	PQQQQFPQQQ	Absent		No	0	5
RPQQPYPQPQ	PYQQYPQQQP	Absent		No	0	12
RPQQPYPQPQP	QCSPVAMPQS	Absent		No	0	4
LQPFPQPQPFPPQLPYPQPQ	QPQQFPQQQF	Absent		No	0	8
LQPFPQPQPFPPQLPYPQ	QPQQFPQQQI	Absent		No	0	1
QTFPQQPQLPFPQQPQQPF	QPQQLPQQQF	Absent		No	0	2
PFPPQQPYPQPQ	QQFPQQQPCS	Absent		No	0	3
HQPQQQFPQTQQPQQPFPQPQQTFPQQPQLPFPQQP	QQFPQQQQFL	Absent		No	0	1
GQQQPFPPQQPYPQPQ	QQFPQQQQFP	Absent		No	0	9
FPQPQPFPPQLPYP	QQFPQQQQLP	Absent		No	0	5
FPQPQPFPPQLP	QQPIQQQPQQ	Absent		No	0	10
FPPQQPYPQPQP	QQQQFPQQQS	Absent		No	0	13
VQWPQQQPFPQPQ	QQQQIPQQQI	Absent		No	0	12
FPPQQPYPHQQPFPSQQPYPQPQP	QQQQLPQQQF	Absent		No	0	1
FPPQLPYPQP	QSRYEAIRAI	Absent		No	0	2
WPQQQPFPQPQ	RPQQSPEQQQ	Absent		No	0	4
FPHQPQ	HQPFSQQPQQTFPQ	Present	HQPFSQQPQQTFPQ	No	0	9
FPGQQQQFPPQQPYPQPQP	PQQPFP + DEAM(Q2,Q3)	Absent		No	0	4
FPGQQQPFPPQQPYPQPQP	QFLQPQQPFPQQPQ + DEAM(Q1, Q4, Q6, Q7, Q11, Q12, Q14)	Absent		No	0	2
FPGQQQPFPPQQP	QFLQPQQPFPQQPQ	Present	QFLQPQQPFPQQPQ	No	0	14
FIALPVPSQPVDPR	QQPVPQPHQPFSQQ	Present	QQPVPQPHQPFSQQ	No	0	4
YFIALPVPSQPV	QQGYYPTSPQQSGQGQQPGQGQ	Absent		No	0	1
YFIALPVPSQPVDPR	YYPTSPQQPGQLQQPAQGQQ	Absent		No	0	5
YPGQASPQQPGQGQQPG	FPPQLPYPQPQSFPPQQPYPQQQP	Absent		No	0	3
EALQAEVGLPVD	GSLVQGQGIIQP	Absent		No	0	2
YPQPQSFPPQQP	LNPQAQGSVQPQQL	Absent		No	0	5
ALPVPSQPVDPR	LSQQPQQTFPQPQQTFPHQP	Absent		No	0	3
AGILQADKVLTVSPY	LSQQPQQTFPQPQQTFPHQPQQQVPQPQ	Absent		No	0	2
FPQPQPFPPQLPYPQ	NIAHASSQVLQQST	Absent		No	0	6
FPQPQPFPPQLPYPQPQ	PLVQQQQFPGQQQQ	Absent		No	0	14
FPQPQQPQQPFP	PQPQQPQQSFPQQQ	Present	PQPQQPQQSFPQQQ	No	0	4
FPQPQQPQQPFPQ	PQQPISQQQAQQ	Present	PQQPISQQQAQQ	No	0	1
GQQQPFPPQQP	PQQPQQSFPQQQ	Present	PQQPQQSFPQQQ	No	0	28
GQQPGQWQQPGQG	QPQQSFPQQQRP	Present	QPQQSFPQQQRP	No	0	4
SQQQQPVLPPQQSPF	QPYLQLQPFPQPQPFPPQLP	Absent		No	0	8
FPQSQQPQQPFPQPQ	QPYPQPQPFPSQQPYLQLQPFPQPQPFPPQLPYPQPQS	Absent		No	0	5
SQQQQPVLPQQSP	QQQPQYLQPQQPISQQQAQQ	Absent		No	0	8
SSFDFIDGYDKPVEG	QQQPSSQVSFQQ	Absent		No	0	1
TDQFDPR	QQQPSSQVSFQQPQQQYPSS	Absent		No	0	1
FPQQPQQPFPQPQQP	QSFPPQQPYPQQQP	Absent		No	0	4
FPQQPQQPFPQPQ	SFQPSQLNPQAQ	Absent		No	0	2
GQQQPFPPQQPYPQPQP	TIAPFGISGTN	Absent		No	0	28
FPQQPQQPFPQ	VQQQQFPGQQQQFPPQQP	Absent		No	0	5
FPQQPQQPF	VQQQQFPGQQQQFPPQQPYPQPQPFPSQQP	Absent		Yes	1	8
TQQPQQPFPQ	YPQPQSFPPQQPYPQQ	Absent		No	0	6
FPQQPQLPFPQQPQQPFPQPQ				No	0	2
FPQQPQLPFPQQPQ				No	0	2
FPQQPQLPFPQ		50		No	0	4
FPQQPQLP		Total = 50		No	0	4
TQQPQQPFPQPQ				No	0	5
FPQPQQQLPQ				No	0	1
FPQPQQPQQQFLQPQQPFPQQPQQPYPQQ				No	0	1
FPQQPQQPFP				Yes	1	4
QTFPQQPQLP				No	0	5
LTGITGIVNGMDVSEWDPIKDK				No	0	3
PFPQPQLPYPQPQP				No	0	15
PQQPFLQPQQPFP				No	0	2
PQQPFLQPQQPFPQ				No	0	5
PQQPFLQPQQPFPQQP				No	0	3
PQLPYPQPQSFPPQQPYPQ				No	0	10
PQLPYPQPQSFPPQQP				No	0	9
PQLPYPQPQP				No	0	11
PQPFPPQLP				No	0	10
QQPQQPFPQQPQ				No	0	1
QQQPFPPQQP				No	0	11
PQLPYPQPQ				No	0	7
PQPQQPQQP				No	0	2
PQLPYPQP				No	0	7
PQQPFPQLQQPQQPFPQPQ				No	0	1
QQQPFPPQQPYPQPQP				No	0	3
QQQFPQPQQPQ				No	0	1
PQQPFLQPQQPF				No	0	3
QQQFPGQQQPFPPQQPYPQPQP				No	0	7
PQQPFLQPQQP				No	0	7
QQPYPHQQPFPSQQPYPQPQP				No	0	2
QQPYPQPQP				No	0	1
QQQFPGQQQPFPPQQP				No	0	44
PQPQPFPPQLPYPQPQ				No	0	24
PQPQPFPPQLPYPQ				No	0	4
PQPQPFPPQLPYP				No	0	7
QQPVLPQQSP				No	0	8
PQPQPFPPQLP				No	0	19
PQPQPFPPQ				No	0	20
PQPQPFLPQLPYPQPQS				No	0	6
PQPQPFLPQLPYPQP				No	0	6
QQPVLPPQQSPF				No	0	8
PQPFPPQLPYPQPQ				No	0	4
QQPQQPYPQQPQQPFPQTQQP				No	0	2
PFPQLQQPQQPFPQP				No	0	1
QQQPFPQQQQPP				No	0	1
QQQPFPQQQQPPF				No	0	4
PQQPFPQLQQPQQPFPQP				No	0	3
PQLPFPQQPQQPFPQPQ				No	0	6
PFSPQQPYPQPQ				No	0	4
QQPQQPFPQQP				No	0	1
PQLPFPQQPQQPFPQPQQPQQP				No	0	1
PQQPFPQPQQQFPQPQ				No	0	1
QTFPHQPQ				No	0	7
PFPQQPQQPFPQPQ				No	0	7
PFPQQPQQPFPQ				No	0	4
QQQQFPGQQQPFPPQQP				No	0	17
PFPQQPQQPFP				No	0	3
PFPQPQPFPPQLPYPQ				No	0	8
PFPQPQPFPPQLP				No	0	14
PFPQPQPFLPQLPYPQPQ				No	0	9
QQPQQPFPQPQQQFPQPQ				No	0	4
PFPQPQPFLPQLP				No	0	8
PQQPFPQPQQQLPQPQQP				No	0	3
PFPQPQLPYSQPQP				No	0	1
PFPQPQPFPPQLPYPQPQ				No	0	14
QQQPVLPQQSP				No	0	6
PFPSQQPYPQPQ				No	0	20
PQQPFPQPQQPQQPFPQ				No	0	8
PQLPFPQQPQQPFPQ				No	0	6
PQLPFPQQPQQPFP				No	0	1
PQQPFPQPQ				Yes	2	12
PQLPFPQQPQQPF				No	0	2
PQLPFPQQPQQP				No	0	5
QQQPVLPPQQSPF				No	0	6
QQQPILPQQPP				No	0	12
PQQPFPQPQQP				No	0	5
QQQPILPQQPPFS				No	0	6
PQLPFPQQPQ				No	0	9
PQPQQPQQPFLQPQQPFPQQP				No	0	2
QQQPLPPQQT				No	0	12
QQQPLPPQ				No	0	22
VMVISPR				No	0	5
QPQQPFPQTQQPQQPFPQSKQPQ				No	0	1
YPGQASPQ				No	0	7
QQPQQPFPQ				Yes	5	1
QQPQQPFPQSKQPQQ				No	0	1
QQPYLQLQPFPQPQ				No	0	1
YPTSPQQPG				No	0	1
YEQTVVPPK				No	0	1
TQQQQPPFS				No	0	2
TSDPNSGVLK				No	0	2
QQPQQPYPQQPQQP				No	0	1
QQPVLPQ				No	0	10
QQPQQPFPQQPQQP				No	0	2
QQPQQQQLAHQ				No	0	1
VETGVIKPGM				No	0	2
QPQQTFPHQPQQQVPQP				No	0	1
QPQQPQQQFLQPQQP				No	0	1
SQQQPPFS				No	0	5
SQQQPILPQ				No	0	6
SQQPYPQPQPFPPQLPYPQ				No	0	1
QQPFPQSQQPQQPFPQPQ				No	0	1
SQQPQQIFPQPQ				No	0	1
SPGKPYL				No	0	2
QPYPQPQPQ				No	0	2
QQQPILPQQPPF				No	0	2
QQQPPFS				No	0	7
QQPFPLQP				No	0	1
QQVPQPQQPQQPF				No	0	1
QQPFPQPQ				Yes	2	1
QQPFPQPQQQFPQP				No	0	1
QTFPQPQ				No	0	4
QQPFPQPQQQLPQ				No	0	1
QQPGQGQQPGQG				Yes	2	2
QQQFPQPQ				No	0	3
SQQQPSFLQQQP				No	0	2
QQPPFSQQQQPVLPQ				No	0	1
QQPPFIQP				No	0	1
TQQPQQPFP				Yes	1	5
TFPQQPQLPFPQ				No	0	2
QQPPFAQQQQPPF				No	0	5
QQPLPPQ				No	0	6
SQQQQPPYS				No	0	6
QPQQQLPQ				No	0	4
QPQQQLPQP				No	0	6
QQQFPGQQQPFPPQQPYPQPQ				No	0	4
QPQQSFPQ				Yes	5	7
QPQQTFPQQPQLPFPQQP				No	0	1
QPSQQNPQ				No	0	4
QPYPQPQ				No	0	8
SQQQQPPFS				No	0	9
QQPPFSQQQQQPL				No	0	3
QQPQPQPQPQPQ				No	0	1
AGILQADKVLTVSP				No	0	1
QPQQPFPQPQQTFPQQPQLPFPQQPQ				No	0	1
PQQPYPQQQPQYLQPQQP				No	0	8
PFPQQPQQPFPQPQQPQQPFPQSQQPQQPFPQ				No	0	1
PFPQQPQQPFPQPQQPQ				No	0	1
PFPQPQP				No	0	2
PQQQFLQPRQPFPQQP				No	0	3
PQQQLPQPQQP				No	0	5
PQQQPFPS				No	0	5
PQTQQPQQPFPQQP				No	0	2
PFPPQLPYPQP				No	0	3
PQQPYPQQPQQPFP				No	0	2
PSQPVDPR				No	0	1
PFLPQLPYPQPQSFPPQQP				No	0	1
QGQQPGQGQQPGQ				Yes	2	1
MDATTPK				No	0	2
QLPFPQQPQQPFPQ				No	0	1
QLPQIPE				No	0	12
QLPQIPQ				No	0	13
QLPYPQPQ				No	0	2
LQQPQQPSPQ				No	0	3
PQQPFLQPQQPFPQQPQQPFP				No	0	1
PSQQPYLQLQPFPQPQP				No	0	1
PGQQQPFPPQQP				No	0	4
PQQPYPQPQPFPSQQP				No	0	5
PQQPYPQPQ				No	0	1
PQQPFPLQPQQSFLWQSQQPFLQ				No	0	1
PQQLYPQQPYPQQP				No	0	1
PQPQSFPPQQ				No	0	2
PQPQQTFPQQPQLPFPQQPQQP				No	0	1
PQPQQPQQQFLQPRQPFPQQPQQ				No	0	2
PQQPFPQPQQTFPQQPQ				No	0	1
PQQPFPQQP				Yes	3	5
PQQPFPQSKQP				No	0	4
PQPQQPQQPFLQPQQPFPQQPQQPFPQ				No	0	1
PQPFPPQLPYPQ				No	0	1
PQPFPPQLPYP				No	0	2
PQPFLPQLPYPQPQSFPPQQPYPQ				No	0	1
PQLPYPQPQLPYPQPQLPYPQ				No	0	1
PQLPYPQPQLP				No	0	4
PQQPQQPF				Yes	2	3
PQQPQQPFPQP				No	0	5
PQQPQQPFPQPQQPQQP				No	0	1
PPQQSFSQQPP				No	0	7
PQQPQQSFPQQQQPAIQSFLQQ				No	0	1
PPFSQQQQQPLP				No	0	1
PQQPQQSFPQQQQPAIQSFLQQQ				No	0	1
QLYPQQP				No	0	4
LPVPSQPVDPR				No	0	3
QLQPFPQ				Yes	1	3
FPQPQQQLPQPQ				No	0	2
FPQQPQLPFPQQPQQPFPQPQQP				No	0	1
QPFPLQPQ				No	0	2
QPILPQQPP				No	0	6
QPPFAQQQQPPF				No	0	3
FPQPQQPQQPFPQSQQPQQPFPQPQ				No	0	1
FPQPQPFPPQLPYPQP				No	0	1
FPPQQPYPQPQPQ				No	0	2
QPQLPFP				No	0	3
FPPQQPYPQPQ				No	0	8
FPHQPQQQFPQPQQPQQQFLQPRQP				No	0	1
QPQPFLPQ				No	0	4
QPQPFPPQLPYP				No	0	1
QPQPFPSQQPYLQLQPFLQPQLPYSQPQPFRPQQP				No	0	1
QPQPFRPQQSYPQPQPQYSQPQ				No	0	1
QPQPQYPQPQ				No	0	1
EQTVVPPK				No	0	5
EQGQQPGQGQ				No	0	6
EGETVVPGGTGGK				No	0	2
DVTTALEGK				No	0	1
QPQQPFP				Yes	15	6
QPQQPFPQ				Yes	10	2
QPGQGQQSGQGQ				No	0	5
FPQQQQPPFSQQQP				No	0	1
PQQPFCQQPQRTIPQPHQTFHHQPQQTFPQ				No	0	1
ILDLNNNPHFSGPY				No	0	3
QPFPQQPQQPFP				No	0	3
LEEQKGPDVMIA				No	0	1
QPFPQPQPFPPQLPYP				No	0	1
HVITGPVRDPSPSG				No	0	3
QPFRPQQSYPQPQ				No	0	4
QPFPQPQPFLPQLP				No	0	18
QPFPQPQ				Yes	2	13
QPGQGQQGQQPGQGQQGQQPGQ				No	0	1
QPFPPQQPYPQPQPQYPQPQQP				No	0	3
FPQSQQPQQPFPQP				No	0	1
FPQSQQPQQPFPQ				No	0	1
QPFPQPQQQFPQPQQP				No	0	2
QQPYMQLQPFPQ				No	0	3
FPGQQQQFPPQQPYPQP				No	0	2
LQPQNPSQQQPQ				No	0	4
LPYPQPQSFPPQQP				No	0	1
YPSYPQ				No	0	3
LPFPQQPQQPFPQPQQPQQPFPQ				No	0	1
PQPQQPISQQQAQQQQQQQQQQQQQ				No	0	1
LQPQQPFPQ				Yes	2	1
QSQQPGQGQ				No	0	6
LPEWMTSAS				No	0	5
FPQSQQPQQP				No	0	3
NWEDVLLE				No	0	3
PQLPFPQQPQQPFPQPQQPQQPFP				No	0	1
GQQPGQWQQPGQWQQPGQG				No	0	1
QQQPVLPQ				No	0	7
PILPQQPPFS				No	0	4
FPQPQQPQQPFPQSQQPQQPFPQPQQQFPQPQ				No	0	1
PFPPQQPYPQPQPQ				No	0	2
FVGAEMAPWS				No	0	3
SQQQQPVLPQ				No	0	3
QQQQQQQQLQQQQQQ				No	0	1
WSIIWPQ				No	0	2
SQQPQQPF				No	0	4
PQQPFPQPQQQFPQPQQPQ				No	0	2
PQQPFPQLQQPQ				No	0	9
PQQQFLQPRQP				No	0	5
PQQPYPQPQPQYSQPQQPISQ				No	0	2
QQPGQLQQPAQGQQP				No	0	9
QQPILPQQPPF				No	0	1
PYPQPQP				No	0	2
PYPQTQPFPPQQP				No	0	1
QGQQPGQGQQPGQGQ				No	0	1
PQQPQQSFPQQQQP				No	0	1
QQPQQPYPQQPQ				No	0	3
QQPFPQLQQPQQPFPQPQQQLPQ				No	0	1
QPFPPQLPYPQPP				No	0	3
QQAPPFSQQQQPPFSQQQQP				No	0	2
PQQQFLQPQ				No	0	5
QPYPQPQP				No	0	1
QPYPQPQPFPSQLPYLQLQPFPQ				No	0	1
QPQYPQPQQPISQQQAQQQ				No	0	1
QPQQPFPQTQQPQQPFPQLQQ				No	0	1
PQQPFPQPQQQFPQ				No	0	2
QQPQQPFPQPQQQLPQPQQPQQS				No	0	1
QPGQGQQGHYPASLQ				No	0	2
QPQPFPPQLPYPQPQSFP				No	0	1
QPQPQYSQPQQP				No	0	1
QPILPQQPPFS				No	0	4
QPQQQYPSSQVSFQPSQLNPQ				No	0	1
QPGQGQQPGQGQ				Yes	1	2
QPGQGQQGQQPGQGQQPGQGQ				No	0	1
QPQLPYPQPQLPYPQPQ				No	0	1
QQPFPQSQQPQ				No	0	1
PFPPQLP				No	0	31
QQPFPQPQQQLPQPQQPQQSFPQQQRPFIQPS				No	0	1
STEPGNTPR				No	0	5
ANIDAGIGGQ				No	0	1
YVQGGPGPSGQ				No	0	2
QQPQQQFLQPRQPFPQ				No	0	1
PPQQPYPQPQP				No	0	1
PPQQPYPQPQPFPSQQ				No	0	4
QQQQPPFSQQP				No	0	2
LQPFPQPQ				No	0	4
QQGFVQAQQQQP				No	0	6
PQQPFPQTQQPQ				No	0	2
PQQPFPQPQQTFPQQPQLPFPQQ				No	0	1
SFPPQQP				No	0	8
RYPSYPQ				No	0	1
PQQPQLP				No	0	3
QPQQPFPQSQQPQ				No	0	1
QPQQSFP				Yes	5	6
QQPPFSQQQQQPLPQQP				No	0	1
QQPPFSQQQQQPPF				No	0	1
PQPQQPFCQQPQRTIPQPHQT				No	0	1
FPQSKQPQQPFPQ				No	0	1
QQQQLFPQ				No	0	2
QQQQPPF				No	0	13
QQQQPPFAQQQQPP				No	0	1
YPTSPQQPGQG				No	0	2
PQQPYPQQRPKYLQPQQPISQQQAQQQQQQQQQQQQQ				No	0	1
QPPFSQQQQQPLPQ				No	0	1
LPQLPYP				No	0	4
QQPQQLFPQSQQPQQ				No	0	1
QPQQTFPQQPQ				No	0	1
QQPFPQTQQPQQ				No	0	1
QPQQQFPQTQQPQ				No	0	3
QPQLPYPQPQPFRPQQSYPQ				No	0	1
QPQPFRPQQPYPQPQ				No	0	1
FIALPVPSQPV				No	0	1
PQPQQPQQSFPQQQP				No	0	1
PQPQSFPPQQPY				No	0	1
QPQQLPQ				No	0	10
QPQQPFCQQPQ				No	0	1
QPQQPFPQTQQPQQ				No	0	1
QPQQQLGQQPQQQQQQQVLQGTFLQ				No	0	1
SVFPSPK				No	0	5
HQQPFPSQQPYPQPQP				No	0	3
PQQPFPQTQQPQQLFP				No	0	1
QSGQGQQPGQWQQP				No	0	2
QSGQGQQPGQWQQPGQ				No	0	3
PQQQVPQPQQPQQP				No	0	1
QQPILPQ				No	0	6
PPQQPYPQPQPQYPQPQQP				No	0	1
PPQQPYPQQQPF				No	0	1
LSQQPPFS				No	0	17
PQLPFPQ				No	0	8
QWPQQQPFPQPQ				No	0	1
PQQPQQPFPQTQQPQQPFPQSKQPQQPF				No	0	1
QPFLQPQ				No	0	1
LQLQPFPQ				Yes	1	3
QPFPLQP				No	0	1
PQIPVDQPT				No	0	1
QPFPQPQQPFCQQPQRTIPQPHQT				No	0	1
QQQPFPQ				No	0	3
PQLPYPQ				No	0	5
QPFPSQQPYLQLQPFPQ				No	0	1
QPRQGQQGYYPTSPQ				No	0	1
PQQPQLPFP				No	0	4
QPQYPQPQ				No	0	2
SVEEKFPT				No	0	2
QLPYPQTQPFPPQQPYPQPQ				No	0	1
Total number of peptides				Total number of immunogenic peptides		Total sum of #PSMs
622				33		3145

## Sheet: Figure S1
	Chili Conventional 1	Chili organic 1	INRAT 100 Conventional 1	INRAT 100 organic 1
Total number of peptides	1665	998	851	622
Total number of immunogenic peptides	139	47	57	33
Total sum of #PSMs	16317	4101	3939	3145
PSM_immuno	2841	192	298	175
% of immunogenic peptides	8.34835	4.70942	6.698	5.30547
% of immunogenic abundance	17.4113	4.68178	7.56537	5.56439
	Chili
Culture mode	% of immunogenic peptides	% of immunogenic abundance
Conventional	8.34835	17.4113
Organic	4.70942	4.68178
	Chili and INRAT 100
Culture mode	Variété	% of immunogenic peptides	% of immunogenic abundance
Conventional	Chili C1	8.34835	17.4113
Organic	Chili O1	4.70942	4.68178
Conventional	INRAT 100 C1	6.698	7.56537
Organic	INRAT 100 O1	5.30547	5.56439
